# Supplementary material for: Trophic innovations fuel reef fish diversification
Source: Nat Commun. 2020 May 29;11:2669. doi: 10.1038/s41467-020-16498-w (PMC7260216; doi:10.1038/s41467-020-16498-w)
Supplement: Supplementary file 4 — Source Data [file 41467_2020_16498_MOESM4_ESM.xlsx]

## Sheet: Figure 2a
FeatureProc	meanGain	uppGain	lowGain			* This item corresponds to the "relimpdf" object in the xgboost R script
Trophic	0.404438	0.437764	0.369011
Size	0.223448	0.273813	0.14818
SST	0.0935714	0.0998412	0.0869514
Dist IAA	0.0783785	0.124989	0.0457823
Ocean	0.0627633	0.0686258	0.0535026
Range	0.0513219	0.0554692	0.0465362
Pr prod	0.0436154	0.0505395	0.0447802
Position	0.0237298	0.0297743	0.0166045
Activity	0.018733	0.021265	0.0157515

## Sheet: Figure 2b
Trophic	Size	Iteration	Diversification			* This item corresponds to the "troph_df" object in the xgboost R script
GC	24.5263	Boot1	0.0744216
HD	24.5263	Boot1	0.10693
MI	24.5263	Boot1	0.0662654
OM	24.5263	Boot1	0.0795752
PK	24.5263	Boot1	0.089749
SI	24.5263	Boot1	0.0939038
GC	24.5263	Boot2	0.0880425
HD	24.5263	Boot2	0.0997345
MI	24.5263	Boot2	0.0772679
OM	24.5263	Boot2	0.115289
PK	24.5263	Boot2	0.101813
SI	24.5263	Boot2	0.096045
GC	24.5263	Boot3	0.0667696
HD	24.5263	Boot3	0.0930683
MI	24.5263	Boot3	0.066579
OM	24.5263	Boot3	0.0931235
PK	24.5263	Boot3	0.0890188
SI	24.5263	Boot3	0.0816481
GC	24.5263	Boot4	0.0976187
HD	24.5263	Boot4	0.12162
MI	24.5263	Boot4	0.0777338
OM	24.5263	Boot4	0.128084
PK	24.5263	Boot4	0.109393
SI	24.5263	Boot4	0.121376
GC	24.5263	Boot5	0.0669456
HD	24.5263	Boot5	0.0756841
MI	24.5263	Boot5	0.0598464
OM	24.5263	Boot5	0.0883686
PK	24.5263	Boot5	0.0617065
SI	24.5263	Boot5	0.0887657
GC	24.5263	Boot6	0.0662374
HD	24.5263	Boot6	0.101037
MI	24.5263	Boot6	0.0724944
OM	24.5263	Boot6	0.0991054
PK	24.5263	Boot6	0.0988266
SI	24.5263	Boot6	0.0893647
GC	24.5263	Boot7	0.0972804
HD	24.5263	Boot7	0.116362
MI	24.5263	Boot7	0.0795109
OM	24.5263	Boot7	0.110098
PK	24.5263	Boot7	0.0988939
SI	24.5263	Boot7	0.10874
GC	24.5263	Boot8	0.0764833
HD	24.5263	Boot8	0.0985737
MI	24.5263	Boot8	0.0667332
OM	24.5263	Boot8	0.126337
PK	24.5263	Boot8	0.105319
SI	24.5263	Boot8	0.108017
GC	24.5263	Boot9	0.0576342
HD	24.5263	Boot9	0.108867
MI	24.5263	Boot9	0.0680532
OM	24.5263	Boot9	0.0902019
PK	24.5263	Boot9	0.0791394
SI	24.5263	Boot9	0.0754026
GC	24.5263	Boot10	0.0843079
HD	24.5263	Boot10	0.110444
MI	24.5263	Boot10	0.0715216
OM	24.5263	Boot10	0.101173
PK	24.5263	Boot10	0.0923529
SI	24.5263	Boot10	0.104612
GC	24.5263	Boot11	0.0811989
HD	24.5263	Boot11	0.107912
MI	24.5263	Boot11	0.0750023
OM	24.5263	Boot11	0.104882
PK	24.5263	Boot11	0.0809417
SI	24.5263	Boot11	0.106327
GC	24.5263	Boot12	0.0937939
HD	24.5263	Boot12	0.10352
MI	24.5263	Boot12	0.0596881
OM	24.5263	Boot12	0.115713
PK	24.5263	Boot12	0.106488
SI	24.5263	Boot12	0.111964
GC	24.5263	Boot13	0.0817752
HD	24.5263	Boot13	0.114754
MI	24.5263	Boot13	0.0775175
OM	24.5263	Boot13	0.110058
PK	24.5263	Boot13	0.0904898
SI	24.5263	Boot13	0.0855453
GC	24.5263	Boot14	0.0739013
HD	24.5263	Boot14	0.101713
MI	24.5263	Boot14	0.0734675
OM	24.5263	Boot14	0.0970835
PK	24.5263	Boot14	0.0826765
SI	24.5263	Boot14	0.0903556
GC	24.5263	Boot15	0.0709122
HD	24.5263	Boot15	0.10001
MI	24.5263	Boot15	0.0761777
OM	24.5263	Boot15	0.101584
PK	24.5263	Boot15	0.113768
SI	24.5263	Boot15	0.0966528
GC	24.5263	Boot16	0.0832481
HD	24.5263	Boot16	0.109466
MI	24.5263	Boot16	0.0733653
OM	24.5263	Boot16	0.100057
PK	24.5263	Boot16	0.0964052
SI	24.5263	Boot16	0.0823298
GC	24.5263	Boot17	0.0806508
HD	24.5263	Boot17	0.112271
MI	24.5263	Boot17	0.067036
OM	24.5263	Boot17	0.0926268
PK	24.5263	Boot17	0.0915333
SI	24.5263	Boot17	0.104851
GC	24.5263	Boot18	0.0869431
HD	24.5263	Boot18	0.108368
MI	24.5263	Boot18	0.0747995
OM	24.5263	Boot18	0.103147
PK	24.5263	Boot18	0.0966555
SI	24.5263	Boot18	0.101283
GC	24.5263	Boot19	0.0665843
HD	24.5263	Boot19	0.111411
MI	24.5263	Boot19	0.070448
OM	24.5263	Boot19	0.0878878
PK	24.5263	Boot19	0.107592
SI	24.5263	Boot19	0.0800169
GC	24.5263	Boot20	0.0587287
HD	24.5263	Boot20	0.0912611
MI	24.5263	Boot20	0.0610038
OM	24.5263	Boot20	0.0769533
PK	24.5263	Boot20	0.0827076
SI	24.5263	Boot20	0.0787154
GC	24.5263	Boot21	0.0521906
HD	24.5263	Boot21	0.0667354
MI	24.5263	Boot21	0.0445814
OM	24.5263	Boot21	0.0807728
PK	24.5263	Boot21	0.0595115
SI	24.5263	Boot21	0.0608289
GC	24.5263	Boot22	0.0847346
HD	24.5263	Boot22	0.125357
MI	24.5263	Boot22	0.0807952
OM	24.5263	Boot22	0.0956839
PK	24.5263	Boot22	0.0915788
SI	24.5263	Boot22	0.102198
GC	24.5263	Boot23	0.0765355
HD	24.5263	Boot23	0.0919866
MI	24.5263	Boot23	0.0660475
OM	24.5263	Boot23	0.0911021
PK	24.5263	Boot23	0.0846855
SI	24.5263	Boot23	0.0897876
GC	24.5263	Boot24	0.0846878
HD	24.5263	Boot24	0.097985
MI	24.5263	Boot24	0.0703291
OM	24.5263	Boot24	0.108907
PK	24.5263	Boot24	0.106306
SI	24.5263	Boot24	0.0951954
GC	24.5263	Boot25	0.0642793
HD	24.5263	Boot25	0.115075
MI	24.5263	Boot25	0.0720181
OM	24.5263	Boot25	0.0962581
PK	24.5263	Boot25	0.100983
SI	24.5263	Boot25	0.0749393
GC	24.5263	Boot26	0.0648795
HD	24.5263	Boot26	0.0881458
MI	24.5263	Boot26	0.0609118
OM	24.5263	Boot26	0.0922476
PK	24.5263	Boot26	0.0813239
SI	24.5263	Boot26	0.086231
GC	24.5263	Boot27	0.0758746
HD	24.5263	Boot27	0.112178
MI	24.5263	Boot27	0.0776802
OM	24.5263	Boot27	0.10074
PK	24.5263	Boot27	0.0951337
SI	24.5263	Boot27	0.0861559
GC	24.5263	Boot28	0.0728147
HD	24.5263	Boot28	0.0950006
MI	24.5263	Boot28	0.0639416
OM	24.5263	Boot28	0.0975996
PK	24.5263	Boot28	0.0775201
SI	24.5263	Boot28	0.0721886
GC	24.5263	Boot29	0.061651
HD	24.5263	Boot29	0.108961
MI	24.5263	Boot29	0.0617176
OM	24.5263	Boot29	0.0860542
PK	24.5263	Boot29	0.0858591
SI	24.5263	Boot29	0.0712555
GC	24.5263	Boot30	0.0763531
HD	24.5263	Boot30	0.101167
MI	24.5263	Boot30	0.0749407
OM	24.5263	Boot30	0.10508
PK	24.5263	Boot30	0.080191
SI	24.5263	Boot30	0.0991969
GC	24.5263	Boot31	0.0623017
HD	24.5263	Boot31	0.102533
MI	24.5263	Boot31	0.0720408
OM	24.5263	Boot31	0.0872995
PK	24.5263	Boot31	0.0884534
SI	24.5263	Boot31	0.0745936
GC	24.5263	Boot32	0.0909047
HD	24.5263	Boot32	0.109349
MI	24.5263	Boot32	0.0729204
OM	24.5263	Boot32	0.101905
PK	24.5263	Boot32	0.108449
SI	24.5263	Boot32	0.108743
GC	24.5263	Boot33	0.0637901
HD	24.5263	Boot33	0.0816759
MI	24.5263	Boot33	0.0614621
OM	24.5263	Boot33	0.0837085
PK	24.5263	Boot33	0.0686358
SI	24.5263	Boot33	0.089644
GC	24.5263	Boot34	0.0675063
HD	24.5263	Boot34	0.0875372
MI	24.5263	Boot34	0.0605369
OM	24.5263	Boot34	0.0913814
PK	24.5263	Boot34	0.0954913
SI	24.5263	Boot34	0.0817549
GC	24.5263	Boot35	0.0791341
HD	24.5263	Boot35	0.101788
MI	24.5263	Boot35	0.0651949
OM	24.5263	Boot35	0.0981818
PK	24.5263	Boot35	0.0993155
SI	24.5263	Boot35	0.074415
GC	24.5263	Boot36	0.0625189
HD	24.5263	Boot36	0.103065
MI	24.5263	Boot36	0.070557
OM	24.5263	Boot36	0.079479
PK	24.5263	Boot36	0.133825
SI	24.5263	Boot36	0.0816454
GC	24.5263	Boot37	0.0786163
HD	24.5263	Boot37	0.0777857
MI	24.5263	Boot37	0.0681895
OM	24.5263	Boot37	0.102235
PK	24.5263	Boot37	0.105476
SI	24.5263	Boot37	0.0876618
GC	24.5263	Boot38	0.0803361
HD	24.5263	Boot38	0.108406
MI	24.5263	Boot38	0.0716872
OM	24.5263	Boot38	0.112036
PK	24.5263	Boot38	0.0984396
SI	24.5263	Boot38	0.0945753
GC	24.5263	Boot39	0.0716913
HD	24.5263	Boot39	0.0881921
MI	24.5263	Boot39	0.0628233
OM	24.5263	Boot39	0.0973787
PK	24.5263	Boot39	0.091987
SI	24.5263	Boot39	0.0867854
GC	24.5263	Boot40	0.0764728
HD	24.5263	Boot40	0.0989733
MI	24.5263	Boot40	0.0714214
OM	24.5263	Boot40	0.101997
PK	24.5263	Boot40	0.0795875
SI	24.5263	Boot40	0.0963665
GC	24.5263	Boot41	0.0702537
HD	24.5263	Boot41	0.0778188
MI	24.5263	Boot41	0.0674058
OM	24.5263	Boot41	0.08813
PK	24.5263	Boot41	0.0769658
SI	24.5263	Boot41	0.0768173
GC	24.5263	Boot42	0.0754119
HD	24.5263	Boot42	0.101989
MI	24.5263	Boot42	0.066115
OM	24.5263	Boot42	0.096991
PK	24.5263	Boot42	0.0930449
SI	24.5263	Boot42	0.079971
GC	24.5263	Boot43	0.0653426
HD	24.5263	Boot43	0.0776052
MI	24.5263	Boot43	0.0728939
OM	24.5263	Boot43	0.0836587
PK	24.5263	Boot43	0.0948633
SI	24.5263	Boot43	0.0921548
GC	24.5263	Boot44	0.0817669
HD	24.5263	Boot44	0.105284
MI	24.5263	Boot44	0.0675415
OM	24.5263	Boot44	0.097048
PK	24.5263	Boot44	0.093331
SI	24.5263	Boot44	0.0904805
GC	24.5263	Boot45	0.0730526
HD	24.5263	Boot45	0.100913
MI	24.5263	Boot45	0.0629302
OM	24.5263	Boot45	0.0824275
PK	24.5263	Boot45	0.0783233
SI	24.5263	Boot45	0.0813149
GC	24.5263	Boot46	0.0618787
HD	24.5263	Boot46	0.0986312
MI	24.5263	Boot46	0.0683401
OM	24.5263	Boot46	0.0858844
PK	24.5263	Boot46	0.0946365
SI	24.5263	Boot46	0.0834324
GC	24.5263	Boot47	0.066473
HD	24.5263	Boot47	0.0973515
MI	24.5263	Boot47	0.0687619
OM	24.5263	Boot47	0.0995025
PK	24.5263	Boot47	0.0995882
SI	24.5263	Boot47	0.0766617
GC	24.5263	Boot48	0.0831429
HD	24.5263	Boot48	0.102429
MI	24.5263	Boot48	0.0741312
OM	24.5263	Boot48	0.113035
PK	24.5263	Boot48	0.0940146
SI	24.5263	Boot48	0.10589
GC	24.5263	Boot49	0.0722114
HD	24.5263	Boot49	0.084863
MI	24.5263	Boot49	0.0710906
OM	24.5263	Boot49	0.078589
PK	24.5263	Boot49	0.0687891
SI	24.5263	Boot49	0.0821205
GC	24.5263	Boot50	0.0545296
HD	24.5263	Boot50	0.078779
MI	24.5263	Boot50	0.0748331
OM	24.5263	Boot50	0.0711538
PK	24.5263	Boot50	0.0728115
SI	24.5263	Boot50	0.0637369
GC	24.5263	Boot51	0.0833734
HD	24.5263	Boot51	0.102593
MI	24.5263	Boot51	0.0827175
OM	24.5263	Boot51	0.113267
PK	24.5263	Boot51	0.104555
SI	24.5263	Boot51	0.106978
GC	24.5263	Boot52	0.0671589
HD	24.5263	Boot52	0.10781
MI	24.5263	Boot52	0.0671399
OM	24.5263	Boot52	0.0811931
PK	24.5263	Boot52	0.0871681
SI	24.5263	Boot52	0.0691984
GC	24.5263	Boot53	0.0672405
HD	24.5263	Boot53	0.0900361
MI	24.5263	Boot53	0.0733312
OM	24.5263	Boot53	0.0851844
PK	24.5263	Boot53	0.0861928
SI	24.5263	Boot53	0.0846696
GC	24.5263	Boot54	0.0836349
HD	24.5263	Boot54	0.0972031
MI	24.5263	Boot54	0.0768986
OM	24.5263	Boot54	0.0986205
PK	24.5263	Boot54	0.0946835
SI	24.5263	Boot54	0.10068
GC	24.5263	Boot55	0.0619499
HD	24.5263	Boot55	0.0972441
MI	24.5263	Boot55	0.0706161
OM	24.5263	Boot55	0.0869199
PK	24.5263	Boot55	0.0850406
SI	24.5263	Boot55	0.0731837
GC	24.5263	Boot56	0.0952526
HD	24.5263	Boot56	0.0990003
MI	24.5263	Boot56	0.0706474
OM	24.5263	Boot56	0.110156
PK	24.5263	Boot56	0.0994797
SI	24.5263	Boot56	0.109518
GC	24.5263	Boot57	0.069616
HD	24.5263	Boot57	0.0896899
MI	24.5263	Boot57	0.0646141
OM	24.5263	Boot57	0.0941111
PK	24.5263	Boot57	0.0872656
SI	24.5263	Boot57	0.096324
GC	24.5263	Boot58	0.0777688
HD	24.5263	Boot58	0.105774
MI	24.5263	Boot58	0.0733937
OM	24.5263	Boot58	0.0979188
PK	24.5263	Boot58	0.094679
SI	24.5263	Boot58	0.0996956
GC	24.5263	Boot59	0.06254
HD	24.5263	Boot59	0.102861
MI	24.5263	Boot59	0.0694716
OM	24.5263	Boot59	0.102391
PK	24.5263	Boot59	0.102279
SI	24.5263	Boot59	0.0822658
GC	24.5263	Boot60	0.06263
HD	24.5263	Boot60	0.0983757
MI	24.5263	Boot60	0.0769192
OM	24.5263	Boot60	0.088023
PK	24.5263	Boot60	0.108055
SI	24.5263	Boot60	0.0926474
GC	24.5263	Boot61	0.0584209
HD	24.5263	Boot61	0.0956623
MI	24.5263	Boot61	0.0656914
OM	24.5263	Boot61	0.0677198
PK	24.5263	Boot61	0.093142
SI	24.5263	Boot61	0.071861
GC	24.5263	Boot62	0.0610916
HD	24.5263	Boot62	0.0869348
MI	24.5263	Boot62	0.0576734
OM	24.5263	Boot62	0.0734213
PK	24.5263	Boot62	0.0770798
SI	24.5263	Boot62	0.0676028
GC	24.5263	Boot63	0.073022
HD	24.5263	Boot63	0.0984513
MI	24.5263	Boot63	0.0664861
OM	24.5263	Boot63	0.0790841
PK	24.5263	Boot63	0.0871869
SI	24.5263	Boot63	0.0789303
GC	24.5263	Boot64	0.0750547
HD	24.5263	Boot64	0.0994194
MI	24.5263	Boot64	0.0631686
OM	24.5263	Boot64	0.084825
PK	24.5263	Boot64	0.0935003
SI	24.5263	Boot64	0.0684326
GC	24.5263	Boot65	0.0762966
HD	24.5263	Boot65	0.078199
MI	24.5263	Boot65	0.064509
OM	24.5263	Boot65	0.0832625
PK	24.5263	Boot65	0.0868954
SI	24.5263	Boot65	0.106048
GC	24.5263	Boot66	0.0711888
HD	24.5263	Boot66	0.100379
MI	24.5263	Boot66	0.0681038
OM	24.5263	Boot66	0.0973835
PK	24.5263	Boot66	0.0805832
SI	24.5263	Boot66	0.0888649
GC	24.5263	Boot67	0.086867
HD	24.5263	Boot67	0.145301
MI	24.5263	Boot67	0.0855927
OM	24.5263	Boot67	0.100539
PK	24.5263	Boot67	0.11204
SI	24.5263	Boot67	0.107526
GC	24.5263	Boot68	0.0840155
HD	24.5263	Boot68	0.107013
MI	24.5263	Boot68	0.0734589
OM	24.5263	Boot68	0.0961151
PK	24.5263	Boot68	0.0937588
SI	24.5263	Boot68	0.090482
GC	24.5263	Boot69	0.0773066
HD	24.5263	Boot69	0.11264
MI	24.5263	Boot69	0.0700751
OM	24.5263	Boot69	0.0919421
PK	24.5263	Boot69	0.0876671
SI	24.5263	Boot69	0.0782595
GC	24.5263	Boot70	0.0742686
HD	24.5263	Boot70	0.099563
MI	24.5263	Boot70	0.0919661
OM	24.5263	Boot70	0.0864903
PK	24.5263	Boot70	0.102759
SI	24.5263	Boot70	0.0910088
GC	24.5263	Boot71	0.0767993
HD	24.5263	Boot71	0.104105
MI	24.5263	Boot71	0.0666568
OM	24.5263	Boot71	0.0869796
PK	24.5263	Boot71	0.0791162
SI	24.5263	Boot71	0.0904004
GC	24.5263	Boot72	0.0786236
HD	24.5263	Boot72	0.085937
MI	24.5263	Boot72	0.0745598
OM	24.5263	Boot72	0.0950436
PK	24.5263	Boot72	0.0942228
SI	24.5263	Boot72	0.098728
GC	24.5263	Boot73	0.0736546
HD	24.5263	Boot73	0.0854067
MI	24.5263	Boot73	0.068631
OM	24.5263	Boot73	0.0845172
PK	24.5263	Boot73	0.075718
SI	24.5263	Boot73	0.0647567
GC	24.5263	Boot74	0.0584979
HD	24.5263	Boot74	0.0849645
MI	24.5263	Boot74	0.0521812
OM	24.5263	Boot74	0.0993337
PK	24.5263	Boot74	0.0622104
SI	24.5263	Boot74	0.0616363
GC	24.5263	Boot75	0.0874288
HD	24.5263	Boot75	0.136493
MI	24.5263	Boot75	0.0746583
OM	24.5263	Boot75	0.101585
PK	24.5263	Boot75	0.106883
SI	24.5263	Boot75	0.117637
GC	24.5263	Boot76	0.0702753
HD	24.5263	Boot76	0.0985061
MI	24.5263	Boot76	0.0630163
OM	24.5263	Boot76	0.0796574
PK	24.5263	Boot76	0.0881022
SI	24.5263	Boot76	0.0741687
GC	24.5263	Boot77	0.0794428
HD	24.5263	Boot77	0.120401
MI	24.5263	Boot77	0.0719735
OM	24.5263	Boot77	0.103904
PK	24.5263	Boot77	0.0991264
SI	24.5263	Boot77	0.0861019
GC	24.5263	Boot78	0.0849055
HD	24.5263	Boot78	0.102038
MI	24.5263	Boot78	0.0835084
OM	24.5263	Boot78	0.0996562
PK	24.5263	Boot78	0.0940426
SI	24.5263	Boot78	0.0946086
GC	24.5263	Boot79	0.0526265
HD	24.5263	Boot79	0.0951857
MI	24.5263	Boot79	0.0629702
OM	24.5263	Boot79	0.074325
PK	24.5263	Boot79	0.0695243
SI	24.5263	Boot79	0.065712
GC	24.5263	Boot80	0.0814778
HD	24.5263	Boot80	0.0817595
MI	24.5263	Boot80	0.0778734
OM	24.5263	Boot80	0.101353
PK	24.5263	Boot80	0.0909505
SI	24.5263	Boot80	0.0928514
GC	24.5263	Boot81	0.0675093
HD	24.5263	Boot81	0.105666
MI	24.5263	Boot81	0.0840845
OM	24.5263	Boot81	0.0887109
PK	24.5263	Boot81	0.0920735
SI	24.5263	Boot81	0.0842337
GC	24.5263	Boot82	0.0668796
HD	24.5263	Boot82	0.106222
MI	24.5263	Boot82	0.0720429
OM	24.5263	Boot82	0.0881404
PK	24.5263	Boot82	0.0897305
SI	24.5263	Boot82	0.0818429
GC	24.5263	Boot83	0.073052
HD	24.5263	Boot83	0.126087
MI	24.5263	Boot83	0.0720321
OM	24.5263	Boot83	0.102215
PK	24.5263	Boot83	0.111416
SI	24.5263	Boot83	0.0832973
GC	24.5263	Boot84	0.0740972
HD	24.5263	Boot84	0.0968822
MI	24.5263	Boot84	0.0737603
OM	24.5263	Boot84	0.0949076
PK	24.5263	Boot84	0.0960592
SI	24.5263	Boot84	0.0859093
GC	24.5263	Boot85	0.0836327
HD	24.5263	Boot85	0.106064
MI	24.5263	Boot85	0.0826015
OM	24.5263	Boot85	0.103832
PK	24.5263	Boot85	0.0823351
SI	24.5263	Boot85	0.0845953
GC	24.5263	Boot86	0.0608613
HD	24.5263	Boot86	0.113639
MI	24.5263	Boot86	0.0668106
OM	24.5263	Boot86	0.0951007
PK	24.5263	Boot86	0.0828884
SI	24.5263	Boot86	0.0979811
GC	24.5263	Boot87	0.0803447
HD	24.5263	Boot87	0.103822
MI	24.5263	Boot87	0.0762376
OM	24.5263	Boot87	0.0847052
PK	24.5263	Boot87	0.0909629
SI	24.5263	Boot87	0.089233
GC	24.5263	Boot88	0.062252
HD	24.5263	Boot88	0.0757066
MI	24.5263	Boot88	0.0596701
OM	24.5263	Boot88	0.0731341
PK	24.5263	Boot88	0.080537
SI	24.5263	Boot88	0.0677933
GC	24.5263	Boot89	0.0730345
HD	24.5263	Boot89	0.0912812
MI	24.5263	Boot89	0.0724986
OM	24.5263	Boot89	0.0859554
PK	24.5263	Boot89	0.0896363
SI	24.5263	Boot89	0.0718581
GC	24.5263	Boot90	0.0795267
HD	24.5263	Boot90	0.118481
MI	24.5263	Boot90	0.0720627
OM	24.5263	Boot90	0.0979309
PK	24.5263	Boot90	0.0927004
SI	24.5263	Boot90	0.0973159
GC	24.5263	Boot91	0.0676378
HD	24.5263	Boot91	0.0999333
MI	24.5263	Boot91	0.0746952
OM	24.5263	Boot91	0.0930045
PK	24.5263	Boot91	0.0790671
SI	24.5263	Boot91	0.0849627
GC	24.5263	Boot92	0.0760369
HD	24.5263	Boot92	0.111426
MI	24.5263	Boot92	0.0682422
OM	24.5263	Boot92	0.0747743
PK	24.5263	Boot92	0.091297
SI	24.5263	Boot92	0.0940689
GC	24.5263	Boot93	0.0767286
HD	24.5263	Boot93	0.108382
MI	24.5263	Boot93	0.0716062
OM	24.5263	Boot93	0.0950072
PK	24.5263	Boot93	0.0978428
SI	24.5263	Boot93	0.0842199
GC	24.5263	Boot94	0.0818041
HD	24.5263	Boot94	0.0957482
MI	24.5263	Boot94	0.0708763
OM	24.5263	Boot94	0.0905499
PK	24.5263	Boot94	0.101946
SI	24.5263	Boot94	0.104567
GC	24.5263	Boot95	0.0648549
HD	24.5263	Boot95	0.0968345
MI	24.5263	Boot95	0.0743254
OM	24.5263	Boot95	0.0884161
PK	24.5263	Boot95	0.127399
SI	24.5263	Boot95	0.0724834
GC	24.5263	Boot96	0.0608923
HD	24.5263	Boot96	0.0915174
MI	24.5263	Boot96	0.0538962
OM	24.5263	Boot96	0.0793579
PK	24.5263	Boot96	0.0863746
SI	24.5263	Boot96	0.0763888
GC	24.5263	Boot97	0.0817646
HD	24.5263	Boot97	0.104887
MI	24.5263	Boot97	0.0691087
OM	24.5263	Boot97	0.0992519
PK	24.5263	Boot97	0.0906783
SI	24.5263	Boot97	0.10428
GC	24.5263	Boot98	0.0808062
HD	24.5263	Boot98	0.118604
MI	24.5263	Boot98	0.0725143
OM	24.5263	Boot98	0.105461
PK	24.5263	Boot98	0.0912111
SI	24.5263	Boot98	0.100889
GC	24.5263	Boot99	0.0673134
HD	24.5263	Boot99	0.0965963
MI	24.5263	Boot99	0.0663927
OM	24.5263	Boot99	0.0880527
PK	24.5263	Boot99	0.0859703
SI	24.5263	Boot99	0.0943391
GC	24.5263	Boot100	0.0593116
HD	24.5263	Boot100	0.121203
MI	24.5263	Boot100	0.0658546
OM	24.5263	Boot100	0.0844546
PK	24.5263	Boot100	0.0866121
SI	24.5263	Boot100	0.0651639
GC	24.5263	Boot101	0.076374
HD	24.5263	Boot101	0.106903
MI	24.5263	Boot101	0.0677988
OM	24.5263	Boot101	0.0964535
PK	24.5263	Boot101	0.0863847
SI	24.5263	Boot101	0.0765458
GC	24.5263	Boot102	0.0704267
HD	24.5263	Boot102	0.109179
MI	24.5263	Boot102	0.0706815
OM	24.5263	Boot102	0.0868997
PK	24.5263	Boot102	0.0994901
SI	24.5263	Boot102	0.0789797
GC	24.5263	Boot103	0.0733963
HD	24.5263	Boot103	0.0892317
MI	24.5263	Boot103	0.060696
OM	24.5263	Boot103	0.0896233
PK	24.5263	Boot103	0.0849182
SI	24.5263	Boot103	0.0828569
GC	24.5263	Boot104	0.0806209
HD	24.5263	Boot104	0.108563
MI	24.5263	Boot104	0.0716405
OM	24.5263	Boot104	0.0943925
PK	24.5263	Boot104	0.0971015
SI	24.5263	Boot104	0.0870836
GC	24.5263	Boot105	0.0712123
HD	24.5263	Boot105	0.0951454
MI	24.5263	Boot105	0.0615135
OM	24.5263	Boot105	0.0914167
PK	24.5263	Boot105	0.0867341
SI	24.5263	Boot105	0.0759313
GC	24.5263	Boot106	0.058107
HD	24.5263	Boot106	0.0962089
MI	24.5263	Boot106	0.0736534
OM	24.5263	Boot106	0.101885
PK	24.5263	Boot106	0.099173
SI	24.5263	Boot106	0.0805545
GC	24.5263	Boot107	0.0715107
HD	24.5263	Boot107	0.103484
MI	24.5263	Boot107	0.0659902
OM	24.5263	Boot107	0.085742
PK	24.5263	Boot107	0.0857897
SI	24.5263	Boot107	0.0842194
GC	24.5263	Boot108	0.0742192
HD	24.5263	Boot108	0.117443
MI	24.5263	Boot108	0.0725241
OM	24.5263	Boot108	0.0818214
PK	24.5263	Boot108	0.0925356
SI	24.5263	Boot108	0.0885781
GC	24.5263	Boot109	0.0554567
HD	24.5263	Boot109	0.108993
MI	24.5263	Boot109	0.0561492
OM	24.5263	Boot109	0.0701048
PK	24.5263	Boot109	0.0770558
SI	24.5263	Boot109	0.0628897
GC	24.5263	Boot110	0.0644993
HD	24.5263	Boot110	0.0980893
MI	24.5263	Boot110	0.0686799
OM	24.5263	Boot110	0.0953957
PK	24.5263	Boot110	0.107713
SI	24.5263	Boot110	0.0672687
GC	24.5263	Boot111	0.0661846
HD	24.5263	Boot111	0.107523
MI	24.5263	Boot111	0.0704538
OM	24.5263	Boot111	0.0970453
PK	24.5263	Boot111	0.084081
SI	24.5263	Boot111	0.0683436
GC	24.5263	Boot112	0.0767026
HD	24.5263	Boot112	0.125016
MI	24.5263	Boot112	0.0800871
OM	24.5263	Boot112	0.093398
PK	24.5263	Boot112	0.0770744
SI	24.5263	Boot112	0.0911785
GC	24.5263	Boot113	0.0847549
HD	24.5263	Boot113	0.0852939
MI	24.5263	Boot113	0.0771212
OM	24.5263	Boot113	0.103841
PK	24.5263	Boot113	0.0937177
SI	24.5263	Boot113	0.0935156
GC	24.5263	Boot114	0.0602933
HD	24.5263	Boot114	0.0918375
MI	24.5263	Boot114	0.0632178
OM	24.5263	Boot114	0.08778
PK	24.5263	Boot114	0.102179
SI	24.5263	Boot114	0.0688401
GC	24.5263	Boot115	0.0814866
HD	24.5263	Boot115	0.10619
MI	24.5263	Boot115	0.0756259
OM	24.5263	Boot115	0.0960748
PK	24.5263	Boot115	0.0949568
SI	24.5263	Boot115	0.0812446
GC	24.5263	Boot116	0.0667575
HD	24.5263	Boot116	0.121395
MI	24.5263	Boot116	0.0636893
OM	24.5263	Boot116	0.0680257
PK	24.5263	Boot116	0.0790401
SI	24.5263	Boot116	0.0737965
GC	24.5263	Boot117	0.0782613
HD	24.5263	Boot117	0.0932567
MI	24.5263	Boot117	0.0631946
OM	24.5263	Boot117	0.104372
PK	24.5263	Boot117	0.0835585
SI	24.5263	Boot117	0.0868457
GC	24.5263	Boot118	0.0713864
HD	24.5263	Boot118	0.0998989
MI	24.5263	Boot118	0.0652672
OM	24.5263	Boot118	0.0945816
PK	24.5263	Boot118	0.0765473
SI	24.5263	Boot118	0.0845454
GC	24.5263	Boot119	0.0878762
HD	24.5263	Boot119	0.118339
MI	24.5263	Boot119	0.0638053
OM	24.5263	Boot119	0.103688
PK	24.5263	Boot119	0.102414
SI	24.5263	Boot119	0.090079
GC	24.5263	Boot120	0.0907909
HD	24.5263	Boot120	0.128089
MI	24.5263	Boot120	0.0725147
OM	24.5263	Boot120	0.105068
PK	24.5263	Boot120	0.103705
SI	24.5263	Boot120	0.100353
GC	24.5263	Boot121	0.0819629
HD	24.5263	Boot121	0.115215
MI	24.5263	Boot121	0.0777553
OM	24.5263	Boot121	0.111331
PK	24.5263	Boot121	0.0825085
SI	24.5263	Boot121	0.0981843
GC	24.5263	Boot122	0.0628837
HD	24.5263	Boot122	0.0969985
MI	24.5263	Boot122	0.066836
OM	24.5263	Boot122	0.0910122
PK	24.5263	Boot122	0.0912541
SI	24.5263	Boot122	0.0760526
GC	24.5263	Boot123	0.0801075
HD	24.5263	Boot123	0.0943296
MI	24.5263	Boot123	0.0740274
OM	24.5263	Boot123	0.0958311
PK	24.5263	Boot123	0.0907749
SI	24.5263	Boot123	0.0972706
GC	24.5263	Boot124	0.0868042
HD	24.5263	Boot124	0.117536
MI	24.5263	Boot124	0.0777985
OM	24.5263	Boot124	0.117916
PK	24.5263	Boot124	0.0965409
SI	24.5263	Boot124	0.106346
GC	24.5263	Boot125	0.0838225
HD	24.5263	Boot125	0.108741
MI	24.5263	Boot125	0.069464
OM	24.5263	Boot125	0.101586
PK	24.5263	Boot125	0.0981342
SI	24.5263	Boot125	0.118554
GC	24.5263	Boot126	0.0709607
HD	24.5263	Boot126	0.100812
MI	24.5263	Boot126	0.0709449
OM	24.5263	Boot126	0.0883672
PK	24.5263	Boot126	0.0895972
SI	24.5263	Boot126	0.0797804
GC	24.5263	Boot127	0.0725741
HD	24.5263	Boot127	0.110957
MI	24.5263	Boot127	0.069265
OM	24.5263	Boot127	0.0894811
PK	24.5263	Boot127	0.0895103
SI	24.5263	Boot127	0.0692583
GC	24.5263	Boot128	0.0554728
HD	24.5263	Boot128	0.105051
MI	24.5263	Boot128	0.0705271
OM	24.5263	Boot128	0.0751669
PK	24.5263	Boot128	0.0758111
SI	24.5263	Boot128	0.0812298
GC	24.5263	Boot129	0.0706095
HD	24.5263	Boot129	0.120885
MI	24.5263	Boot129	0.0649992
OM	24.5263	Boot129	0.0882482
PK	24.5263	Boot129	0.0907144
SI	24.5263	Boot129	0.081073
GC	24.5263	Boot130	0.0834812
HD	24.5263	Boot130	0.0999219
MI	24.5263	Boot130	0.071186
OM	24.5263	Boot130	0.102312
PK	24.5263	Boot130	0.0846954
SI	24.5263	Boot130	0.0899003
GC	24.5263	Boot131	0.0842525
HD	24.5263	Boot131	0.0841268
MI	24.5263	Boot131	0.0851444
OM	24.5263	Boot131	0.0991039
PK	24.5263	Boot131	0.0968709
SI	24.5263	Boot131	0.0961802
GC	24.5263	Boot132	0.0662555
HD	24.5263	Boot132	0.111762
MI	24.5263	Boot132	0.0692088
OM	24.5263	Boot132	0.0892552
PK	24.5263	Boot132	0.0933188
SI	24.5263	Boot132	0.0812261
GC	24.5263	Boot133	0.0862364
HD	24.5263	Boot133	0.0890973
MI	24.5263	Boot133	0.0781471
OM	24.5263	Boot133	0.103285
PK	24.5263	Boot133	0.103773
SI	24.5263	Boot133	0.0856348
GC	24.5263	Boot134	0.0872037
HD	24.5263	Boot134	0.102834
MI	24.5263	Boot134	0.0708683
OM	24.5263	Boot134	0.102451
PK	24.5263	Boot134	0.0865516
SI	24.5263	Boot134	0.112736
GC	24.5263	Boot135	0.0909293
HD	24.5263	Boot135	0.139936
MI	24.5263	Boot135	0.0802413
OM	24.5263	Boot135	0.0989046
PK	24.5263	Boot135	0.0969592
SI	24.5263	Boot135	0.108327
GC	24.5263	Boot136	0.0930826
HD	24.5263	Boot136	0.155319
MI	24.5263	Boot136	0.0801482
OM	24.5263	Boot136	0.12253
PK	24.5263	Boot136	0.120564
SI	24.5263	Boot136	0.108619
GC	24.5263	Boot137	0.0657577
HD	24.5263	Boot137	0.0991884
MI	24.5263	Boot137	0.0669389
OM	24.5263	Boot137	0.0852259
PK	24.5263	Boot137	0.0852494
SI	24.5263	Boot137	0.0866652
GC	24.5263	Boot138	0.0691996
HD	24.5263	Boot138	0.0919369
MI	24.5263	Boot138	0.0737276
OM	24.5263	Boot138	0.0796945
PK	24.5263	Boot138	0.091401
SI	24.5263	Boot138	0.0822728
GC	24.5263	Boot139	0.0777462
HD	24.5263	Boot139	0.104812
MI	24.5263	Boot139	0.0679958
OM	24.5263	Boot139	0.0918758
PK	24.5263	Boot139	0.10002
SI	24.5263	Boot139	0.105861
GC	24.5263	Boot140	0.0580521
HD	24.5263	Boot140	0.103683
MI	24.5263	Boot140	0.0653874
OM	24.5263	Boot140	0.0839113
PK	24.5263	Boot140	0.0705206
SI	24.5263	Boot140	0.0786332
GC	24.5263	Boot141	0.0739095
HD	24.5263	Boot141	0.096405
MI	24.5263	Boot141	0.0689855
OM	24.5263	Boot141	0.0929022
PK	24.5263	Boot141	0.0809133
SI	24.5263	Boot141	0.0730536
GC	24.5263	Boot142	0.0613665
HD	24.5263	Boot142	0.0828984
MI	24.5263	Boot142	0.066782
OM	24.5263	Boot142	0.0847238
PK	24.5263	Boot142	0.080473
SI	24.5263	Boot142	0.0713163
GC	24.5263	Boot143	0.0760744
HD	24.5263	Boot143	0.0884719
MI	24.5263	Boot143	0.0613943
OM	24.5263	Boot143	0.0852261
PK	24.5263	Boot143	0.0954087
SI	24.5263	Boot143	0.0817456
GC	24.5263	Boot144	0.0818197
HD	24.5263	Boot144	0.121179
MI	24.5263	Boot144	0.0696667
OM	24.5263	Boot144	0.100799
PK	24.5263	Boot144	0.0980815
SI	24.5263	Boot144	0.0890845
GC	24.5263	Boot145	0.0748453
HD	24.5263	Boot145	0.106836
MI	24.5263	Boot145	0.0670939
OM	24.5263	Boot145	0.0905434
PK	24.5263	Boot145	0.100746
SI	24.5263	Boot145	0.0874375
GC	24.5263	Boot146	0.0685408
HD	24.5263	Boot146	0.104914
MI	24.5263	Boot146	0.0766788
OM	24.5263	Boot146	0.0849937
PK	24.5263	Boot146	0.102912
SI	24.5263	Boot146	0.0842073
GC	24.5263	Boot147	0.0572648
HD	24.5263	Boot147	0.0972963
MI	24.5263	Boot147	0.0639874
OM	24.5263	Boot147	0.0795209
PK	24.5263	Boot147	0.0828926
SI	24.5263	Boot147	0.063592
GC	24.5263	Boot148	0.079937
HD	24.5263	Boot148	0.106408
MI	24.5263	Boot148	0.0722992
OM	24.5263	Boot148	0.0960047
PK	24.5263	Boot148	0.0867295
SI	24.5263	Boot148	0.107644
GC	24.5263	Boot149	0.067253
HD	24.5263	Boot149	0.101123
MI	24.5263	Boot149	0.0699682
OM	24.5263	Boot149	0.100088
PK	24.5263	Boot149	0.0870112
SI	24.5263	Boot149	0.0855641
GC	24.5263	Boot150	0.082395
HD	24.5263	Boot150	0.106712
MI	24.5263	Boot150	0.0714876
OM	24.5263	Boot150	0.0980003
PK	24.5263	Boot150	0.087791
SI	24.5263	Boot150	0.107263
GC	24.5263	Boot151	0.058501
HD	24.5263	Boot151	0.09805
MI	24.5263	Boot151	0.070904
OM	24.5263	Boot151	0.0839777
PK	24.5263	Boot151	0.0940567
SI	24.5263	Boot151	0.0788508
GC	24.5263	Boot152	0.0788412
HD	24.5263	Boot152	0.109297
MI	24.5263	Boot152	0.0745089
OM	24.5263	Boot152	0.116284
PK	24.5263	Boot152	0.0874798
SI	24.5263	Boot152	0.106698
GC	24.5263	Boot153	0.059474
HD	24.5263	Boot153	0.125787
MI	24.5263	Boot153	0.065582
OM	24.5263	Boot153	0.0752245
PK	24.5263	Boot153	0.0747082
SI	24.5263	Boot153	0.063795
GC	24.5263	Boot154	0.0755206
HD	24.5263	Boot154	0.0940039
MI	24.5263	Boot154	0.0663079
OM	24.5263	Boot154	0.0856523
PK	24.5263	Boot154	0.0948049
SI	24.5263	Boot154	0.079032
GC	24.5263	Boot155	0.0900655
HD	24.5263	Boot155	0.104388
MI	24.5263	Boot155	0.0773009
OM	24.5263	Boot155	0.113008
PK	24.5263	Boot155	0.0954754
SI	24.5263	Boot155	0.094977
GC	24.5263	Boot156	0.0654944
HD	24.5263	Boot156	0.107517
MI	24.5263	Boot156	0.0694206
OM	24.5263	Boot156	0.109684
PK	24.5263	Boot156	0.0837303
SI	24.5263	Boot156	0.0857165
GC	24.5263	Boot157	0.0696913
HD	24.5263	Boot157	0.157476
MI	24.5263	Boot157	0.0692707
OM	24.5263	Boot157	0.088238
PK	24.5263	Boot157	0.0925027
SI	24.5263	Boot157	0.0774224
GC	24.5263	Boot158	0.0663329
HD	24.5263	Boot158	0.141404
MI	24.5263	Boot158	0.0760091
OM	24.5263	Boot158	0.0967585
PK	24.5263	Boot158	0.0859036
SI	24.5263	Boot158	0.081261
GC	24.5263	Boot159	0.0623237
HD	24.5263	Boot159	0.0820345
MI	24.5263	Boot159	0.069785
OM	24.5263	Boot159	0.0844459
PK	24.5263	Boot159	0.0873811
SI	24.5263	Boot159	0.0745223
GC	24.5263	Boot160	0.0625341
HD	24.5263	Boot160	0.10327
MI	24.5263	Boot160	0.062677
OM	24.5263	Boot160	0.0864935
PK	24.5263	Boot160	0.0813443
SI	24.5263	Boot160	0.0869779
GC	24.5263	Boot161	0.0600215
HD	24.5263	Boot161	0.067037
MI	24.5263	Boot161	0.059729
OM	24.5263	Boot161	0.0726195
PK	24.5263	Boot161	0.0754701
SI	24.5263	Boot161	0.072694
GC	24.5263	Boot162	0.0692114
HD	24.5263	Boot162	0.111473
MI	24.5263	Boot162	0.0800238
OM	24.5263	Boot162	0.0878372
PK	24.5263	Boot162	0.0750202
SI	24.5263	Boot162	0.0752835
GC	24.5263	Boot163	0.0527337
HD	24.5263	Boot163	0.0825823
MI	24.5263	Boot163	0.0584125
OM	24.5263	Boot163	0.0763242
PK	24.5263	Boot163	0.0870894
SI	24.5263	Boot163	0.0738426
GC	24.5263	Boot164	0.0918591
HD	24.5263	Boot164	0.107951
MI	24.5263	Boot164	0.0788181
OM	24.5263	Boot164	0.110763
PK	24.5263	Boot164	0.098964
SI	24.5263	Boot164	0.0955042
GC	24.5263	Boot165	0.0947342
HD	24.5263	Boot165	0.112623
MI	24.5263	Boot165	0.0841319
OM	24.5263	Boot165	0.102058
PK	24.5263	Boot165	0.0993429
SI	24.5263	Boot165	0.097214
GC	24.5263	Boot166	0.0639257
HD	24.5263	Boot166	0.089841
MI	24.5263	Boot166	0.0635157
OM	24.5263	Boot166	0.0817507
PK	24.5263	Boot166	0.0865273
SI	24.5263	Boot166	0.0701688
GC	24.5263	Boot167	0.0757996
HD	24.5263	Boot167	0.113463
MI	24.5263	Boot167	0.0678352
OM	24.5263	Boot167	0.0855777
PK	24.5263	Boot167	0.0793292
SI	24.5263	Boot167	0.0877671
GC	24.5263	Boot168	0.0729882
HD	24.5263	Boot168	0.125361
MI	24.5263	Boot168	0.0731502
OM	24.5263	Boot168	0.0941305
PK	24.5263	Boot168	0.103598
SI	24.5263	Boot168	0.0795151
GC	24.5263	Boot169	0.0710831
HD	24.5263	Boot169	0.0825612
MI	24.5263	Boot169	0.0652406
OM	24.5263	Boot169	0.089979
PK	24.5263	Boot169	0.0825386
SI	24.5263	Boot169	0.0877186
GC	24.5263	Boot170	0.0789958
HD	24.5263	Boot170	0.0850671
MI	24.5263	Boot170	0.0709159
OM	24.5263	Boot170	0.0945986
PK	24.5263	Boot170	0.096862
SI	24.5263	Boot170	0.0932363
GC	24.5263	Boot171	0.0747478
HD	24.5263	Boot171	0.0957027
MI	24.5263	Boot171	0.0649046
OM	24.5263	Boot171	0.0798229
PK	24.5263	Boot171	0.0873044
SI	24.5263	Boot171	0.104402
GC	24.5263	Boot172	0.080993
HD	24.5263	Boot172	0.105304
MI	24.5263	Boot172	0.0699986
OM	24.5263	Boot172	0.0958548
PK	24.5263	Boot172	0.0992805
SI	24.5263	Boot172	0.0853399
GC	24.5263	Boot173	0.0857675
HD	24.5263	Boot173	0.116762
MI	24.5263	Boot173	0.071247
OM	24.5263	Boot173	0.107423
PK	24.5263	Boot173	0.101105
SI	24.5263	Boot173	0.0971715
GC	24.5263	Boot174	0.0628767
HD	24.5263	Boot174	0.0896916
MI	24.5263	Boot174	0.0654335
OM	24.5263	Boot174	0.0822216
PK	24.5263	Boot174	0.0852003
SI	24.5263	Boot174	0.0760211
GC	24.5263	Boot175	0.0822412
HD	24.5263	Boot175	0.110599
MI	24.5263	Boot175	0.0702923
OM	24.5263	Boot175	0.098756
PK	24.5263	Boot175	0.0958033
SI	24.5263	Boot175	0.0900396
GC	24.5263	Boot176	0.0754089
HD	24.5263	Boot176	0.0985525
MI	24.5263	Boot176	0.0679251
OM	24.5263	Boot176	0.0886141
PK	24.5263	Boot176	0.0881439
SI	24.5263	Boot176	0.0761751
GC	24.5263	Boot177	0.0836902
HD	24.5263	Boot177	0.106637
MI	24.5263	Boot177	0.0807094
OM	24.5263	Boot177	0.106486
PK	24.5263	Boot177	0.106983
SI	24.5263	Boot177	0.105516
GC	24.5263	Boot178	0.0850189
HD	24.5263	Boot178	0.11308
MI	24.5263	Boot178	0.0761595
OM	24.5263	Boot178	0.108002
PK	24.5263	Boot178	0.0957484
SI	24.5263	Boot178	0.110604
GC	24.5263	Boot179	0.0925555
HD	24.5263	Boot179	0.101534
MI	24.5263	Boot179	0.0708323
OM	24.5263	Boot179	0.106106
PK	24.5263	Boot179	0.0962389
SI	24.5263	Boot179	0.0962195
GC	24.5263	Boot180	0.0806752
HD	24.5263	Boot180	0.107276
MI	24.5263	Boot180	0.0703455
OM	24.5263	Boot180	0.0914826
PK	24.5263	Boot180	0.09571
SI	24.5263	Boot180	0.0803248
GC	24.5263	Boot181	0.0698335
HD	24.5263	Boot181	0.136172
MI	24.5263	Boot181	0.0637537
OM	24.5263	Boot181	0.0899826
PK	24.5263	Boot181	0.0907172
SI	24.5263	Boot181	0.0835313
GC	24.5263	Boot182	0.0760709
HD	24.5263	Boot182	0.100456
MI	24.5263	Boot182	0.0637381
OM	24.5263	Boot182	0.0837082
PK	24.5263	Boot182	0.08713
SI	24.5263	Boot182	0.0989455
GC	24.5263	Boot183	0.0754118
HD	24.5263	Boot183	0.101053
MI	24.5263	Boot183	0.0693065
OM	24.5263	Boot183	0.0940569
PK	24.5263	Boot183	0.10357
SI	24.5263	Boot183	0.095552
GC	24.5263	Boot184	0.0771181
HD	24.5263	Boot184	0.0992296
MI	24.5263	Boot184	0.0825615
OM	24.5263	Boot184	0.108246
PK	24.5263	Boot184	0.0959892
SI	24.5263	Boot184	0.0893734
GC	24.5263	Boot185	0.0686686
HD	24.5263	Boot185	0.125389
MI	24.5263	Boot185	0.0765337
OM	24.5263	Boot185	0.0862365
PK	24.5263	Boot185	0.086873
SI	24.5263	Boot185	0.0763351
GC	24.5263	Boot186	0.0550018
HD	24.5263	Boot186	0.0687637
MI	24.5263	Boot186	0.046266
OM	24.5263	Boot186	0.0783652
PK	24.5263	Boot186	0.0638091
SI	24.5263	Boot186	0.0569191
GC	24.5263	Boot187	0.0773486
HD	24.5263	Boot187	0.111205
MI	24.5263	Boot187	0.0710676
OM	24.5263	Boot187	0.0969818
PK	24.5263	Boot187	0.0829536
SI	24.5263	Boot187	0.0925149
GC	24.5263	Boot188	0.0706459
HD	24.5263	Boot188	0.105299
MI	24.5263	Boot188	0.0809958
OM	24.5263	Boot188	0.106188
PK	24.5263	Boot188	0.111289
SI	24.5263	Boot188	0.0816815
GC	24.5263	Boot189	0.0750541
HD	24.5263	Boot189	0.10771
MI	24.5263	Boot189	0.0705169
OM	24.5263	Boot189	0.104137
PK	24.5263	Boot189	0.0886673
SI	24.5263	Boot189	0.090949
GC	24.5263	Boot190	0.0802609
HD	24.5263	Boot190	0.0905135
MI	24.5263	Boot190	0.0766452
OM	24.5263	Boot190	0.0991858
PK	24.5263	Boot190	0.0999716
SI	24.5263	Boot190	0.0891811
GC	24.5263	Boot191	0.0548459
HD	24.5263	Boot191	0.12118
MI	24.5263	Boot191	0.0553683
OM	24.5263	Boot191	0.0696518
PK	24.5263	Boot191	0.0732021
SI	24.5263	Boot191	0.0639309
GC	24.5263	Boot192	0.0657026
HD	24.5263	Boot192	0.0932661
MI	24.5263	Boot192	0.067681
OM	24.5263	Boot192	0.0801435
PK	24.5263	Boot192	0.0838884
SI	24.5263	Boot192	0.0732358
GC	24.5263	Boot193	0.0679096
HD	24.5263	Boot193	0.101332
MI	24.5263	Boot193	0.0689612
OM	24.5263	Boot193	0.0991955
PK	24.5263	Boot193	0.0805168
SI	24.5263	Boot193	0.0830902
GC	24.5263	Boot194	0.0748465
HD	24.5263	Boot194	0.113863
MI	24.5263	Boot194	0.0778103
OM	24.5263	Boot194	0.091034
PK	24.5263	Boot194	0.084
SI	24.5263	Boot194	0.0689983
GC	24.5263	Boot195	0.0773515
HD	24.5263	Boot195	0.103745
MI	24.5263	Boot195	0.090451
OM	24.5263	Boot195	0.0940049
PK	24.5263	Boot195	0.0979184
SI	24.5263	Boot195	0.0922408
GC	24.5263	Boot196	0.0709802
HD	24.5263	Boot196	0.0978025
MI	24.5263	Boot196	0.0752109
OM	24.5263	Boot196	0.093594
PK	24.5263	Boot196	0.0895733
SI	24.5263	Boot196	0.0914257
GC	24.5263	Boot197	0.0663148
HD	24.5263	Boot197	0.0929556
MI	24.5263	Boot197	0.0632692
OM	24.5263	Boot197	0.0790868
PK	24.5263	Boot197	0.072334
SI	24.5263	Boot197	0.0703328
GC	24.5263	Boot198	0.0741537
HD	24.5263	Boot198	0.108033
MI	24.5263	Boot198	0.0863106
OM	24.5263	Boot198	0.098132
PK	24.5263	Boot198	0.0947744
SI	24.5263	Boot198	0.0748911
GC	24.5263	Boot199	0.0706496
HD	24.5263	Boot199	0.118558
MI	24.5263	Boot199	0.0802042
OM	24.5263	Boot199	0.0922145
PK	24.5263	Boot199	0.104359
SI	24.5263	Boot199	0.0791049
GC	24.5263	Boot200	0.0749269
HD	24.5263	Boot200	0.110699
MI	24.5263	Boot200	0.0701181
OM	24.5263	Boot200	0.0952249
PK	24.5263	Boot200	0.0904465
SI	24.5263	Boot200	0.0775294
GC	24.5263	Boot201	0.0730407
HD	24.5263	Boot201	0.132953
MI	24.5263	Boot201	0.0740353
OM	24.5263	Boot201	0.101946
PK	24.5263	Boot201	0.0915166
SI	24.5263	Boot201	0.0932643
GC	24.5263	Boot202	0.0790379
HD	24.5263	Boot202	0.0988499
MI	24.5263	Boot202	0.0693944
OM	24.5263	Boot202	0.104229
PK	24.5263	Boot202	0.0901221
SI	24.5263	Boot202	0.0951071
GC	24.5263	Boot203	0.0844285
HD	24.5263	Boot203	0.119621
MI	24.5263	Boot203	0.0688738
OM	24.5263	Boot203	0.0993275
PK	24.5263	Boot203	0.0971545
SI	24.5263	Boot203	0.0922436
GC	24.5263	Boot204	0.0571754
HD	24.5263	Boot204	0.0904107
MI	24.5263	Boot204	0.0642006
OM	24.5263	Boot204	0.0795174
PK	24.5263	Boot204	0.0930659
SI	24.5263	Boot204	0.074607
GC	24.5263	Boot205	0.0785467
HD	24.5263	Boot205	0.107902
MI	24.5263	Boot205	0.0711088
OM	24.5263	Boot205	0.0932114
PK	24.5263	Boot205	0.0826959
SI	24.5263	Boot205	0.0896877
GC	24.5263	Boot206	0.0861973
HD	24.5263	Boot206	0.113671
MI	24.5263	Boot206	0.0789362
OM	24.5263	Boot206	0.108084
PK	24.5263	Boot206	0.117868
SI	24.5263	Boot206	0.102969
GC	24.5263	Boot207	0.0791973
HD	24.5263	Boot207	0.0952383
MI	24.5263	Boot207	0.0651305
OM	24.5263	Boot207	0.109606
PK	24.5263	Boot207	0.0905681
SI	24.5263	Boot207	0.0798405
GC	24.5263	Boot208	0.075057
HD	24.5263	Boot208	0.11054
MI	24.5263	Boot208	0.0669831
OM	24.5263	Boot208	0.0927699
PK	24.5263	Boot208	0.106246
SI	24.5263	Boot208	0.0848339
GC	24.5263	Boot209	0.0703496
HD	24.5263	Boot209	0.0774814
MI	24.5263	Boot209	0.0703113
OM	24.5263	Boot209	0.0817858
PK	24.5263	Boot209	0.0708776
SI	24.5263	Boot209	0.0661522
GC	24.5263	Boot210	0.0732322
HD	24.5263	Boot210	0.0907314
MI	24.5263	Boot210	0.0721058
OM	24.5263	Boot210	0.0958431
PK	24.5263	Boot210	0.0817209
SI	24.5263	Boot210	0.0821363
GC	24.5263	Boot211	0.0642022
HD	24.5263	Boot211	0.111324
MI	24.5263	Boot211	0.0617885
OM	24.5263	Boot211	0.0808965
PK	24.5263	Boot211	0.0856092
SI	24.5263	Boot211	0.0785374
GC	24.5263	Boot212	0.0727313
HD	24.5263	Boot212	0.0976182
MI	24.5263	Boot212	0.0639669
OM	24.5263	Boot212	0.0890387
PK	24.5263	Boot212	0.0853924
SI	24.5263	Boot212	0.0810006
GC	24.5263	Boot213	0.0817244
HD	24.5263	Boot213	0.0996682
MI	24.5263	Boot213	0.0709332
OM	24.5263	Boot213	0.0791461
PK	24.5263	Boot213	0.0891125
SI	24.5263	Boot213	0.088008
GC	24.5263	Boot214	0.0725247
HD	24.5263	Boot214	0.132419
MI	24.5263	Boot214	0.0657692
OM	24.5263	Boot214	0.0921958
PK	24.5263	Boot214	0.0848717
SI	24.5263	Boot214	0.0769765
GC	24.5263	Boot215	0.0744374
HD	24.5263	Boot215	0.10799
MI	24.5263	Boot215	0.0757021
OM	24.5263	Boot215	0.0932263
PK	24.5263	Boot215	0.0928515
SI	24.5263	Boot215	0.09178
GC	24.5263	Boot216	0.0633329
HD	24.5263	Boot216	0.122903
MI	24.5263	Boot216	0.0654207
OM	24.5263	Boot216	0.08466
PK	24.5263	Boot216	0.0865872
SI	24.5263	Boot216	0.0797937
GC	24.5263	Boot217	0.0500065
HD	24.5263	Boot217	0.0575191
MI	24.5263	Boot217	0.0437298
OM	24.5263	Boot217	0.0603853
PK	24.5263	Boot217	0.0598834
SI	24.5263	Boot217	0.0557375
GC	24.5263	Boot218	0.0724978
HD	24.5263	Boot218	0.10388
MI	24.5263	Boot218	0.0666183
OM	24.5263	Boot218	0.0862386
PK	24.5263	Boot218	0.094414
SI	24.5263	Boot218	0.0728648
GC	24.5263	Boot219	0.0641735
HD	24.5263	Boot219	0.0791973
MI	24.5263	Boot219	0.0734953
OM	24.5263	Boot219	0.0901721
PK	24.5263	Boot219	0.100476
SI	24.5263	Boot219	0.0778719
GC	24.5263	Boot220	0.0826774
HD	24.5263	Boot220	0.106887
MI	24.5263	Boot220	0.0857459
OM	24.5263	Boot220	0.0987944
PK	24.5263	Boot220	0.0969287
SI	24.5263	Boot220	0.0806188
GC	24.5263	Boot221	0.0717857
HD	24.5263	Boot221	0.0954733
MI	24.5263	Boot221	0.0697568
OM	24.5263	Boot221	0.0913752
PK	24.5263	Boot221	0.0887296
SI	24.5263	Boot221	0.0774328
GC	24.5263	Boot222	0.058424
HD	24.5263	Boot222	0.0869953
MI	24.5263	Boot222	0.055912
OM	24.5263	Boot222	0.0762612
PK	24.5263	Boot222	0.0768649
SI	24.5263	Boot222	0.0743981
GC	24.5263	Boot223	0.0680796
HD	24.5263	Boot223	0.101378
MI	24.5263	Boot223	0.0677366
OM	24.5263	Boot223	0.0954182
PK	24.5263	Boot223	0.0930036
SI	24.5263	Boot223	0.0845331
GC	24.5263	Boot224	0.0690072
HD	24.5263	Boot224	0.0854974
MI	24.5263	Boot224	0.0790856
OM	24.5263	Boot224	0.0771455
PK	24.5263	Boot224	0.0682852
SI	24.5263	Boot224	0.0750075
GC	24.5263	Boot225	0.0883412
HD	24.5263	Boot225	0.111201
MI	24.5263	Boot225	0.0739165
OM	24.5263	Boot225	0.108309
PK	24.5263	Boot225	0.10502
SI	24.5263	Boot225	0.102934
GC	24.5263	Boot226	0.06876
HD	24.5263	Boot226	0.0742827
MI	24.5263	Boot226	0.0658826
OM	24.5263	Boot226	0.0880454
PK	24.5263	Boot226	0.0858305
SI	24.5263	Boot226	0.106664
GC	24.5263	Boot227	0.065572
HD	24.5263	Boot227	0.125923
MI	24.5263	Boot227	0.0838586
OM	24.5263	Boot227	0.107966
PK	24.5263	Boot227	0.0859255
SI	24.5263	Boot227	0.0906321
GC	24.5263	Boot228	0.0732467
HD	24.5263	Boot228	0.105076
MI	24.5263	Boot228	0.0652183
OM	24.5263	Boot228	0.0919918
PK	24.5263	Boot228	0.105492
SI	24.5263	Boot228	0.0842753
GC	24.5263	Boot229	0.068566
HD	24.5263	Boot229	0.0756462
MI	24.5263	Boot229	0.0622631
OM	24.5263	Boot229	0.0768465
PK	24.5263	Boot229	0.0803101
SI	24.5263	Boot229	0.079873
GC	24.5263	Boot230	0.0762649
HD	24.5263	Boot230	0.109456
MI	24.5263	Boot230	0.0721157
OM	24.5263	Boot230	0.0955377
PK	24.5263	Boot230	0.0787582
SI	24.5263	Boot230	0.0927563
GC	24.5263	Boot231	0.0622551
HD	24.5263	Boot231	0.0887204
MI	24.5263	Boot231	0.0622929
OM	24.5263	Boot231	0.082376
PK	24.5263	Boot231	0.0675716
SI	24.5263	Boot231	0.0811687
GC	24.5263	Boot232	0.057801
HD	24.5263	Boot232	0.0772251
MI	24.5263	Boot232	0.074728
OM	24.5263	Boot232	0.087986
PK	24.5263	Boot232	0.0943927
SI	24.5263	Boot232	0.0793644
GC	24.5263	Boot233	0.0606165
HD	24.5263	Boot233	0.115848
MI	24.5263	Boot233	0.0671487
OM	24.5263	Boot233	0.0887172
PK	24.5263	Boot233	0.091166
SI	24.5263	Boot233	0.0939332
GC	24.5263	Boot234	0.0771374
HD	24.5263	Boot234	0.100915
MI	24.5263	Boot234	0.0698084
OM	24.5263	Boot234	0.0917635
PK	24.5263	Boot234	0.102641
SI	24.5263	Boot234	0.0873742
GC	24.5263	Boot235	0.0626767
HD	24.5263	Boot235	0.106599
MI	24.5263	Boot235	0.07324
OM	24.5263	Boot235	0.0916671
PK	24.5263	Boot235	0.0873661
SI	24.5263	Boot235	0.0739803
GC	24.5263	Boot236	0.0756111
HD	24.5263	Boot236	0.110506
MI	24.5263	Boot236	0.0750563
OM	24.5263	Boot236	0.0865665
PK	24.5263	Boot236	0.102408
SI	24.5263	Boot236	0.0847179
GC	24.5263	Boot237	0.0723443
HD	24.5263	Boot237	0.0874486
MI	24.5263	Boot237	0.0627894
OM	24.5263	Boot237	0.0906506
PK	24.5263	Boot237	0.0882933
SI	24.5263	Boot237	0.0856004
GC	24.5263	Boot238	0.0578936
HD	24.5263	Boot238	0.083716
MI	24.5263	Boot238	0.0774034
OM	24.5263	Boot238	0.0804393
PK	24.5263	Boot238	0.0808067
SI	24.5263	Boot238	0.0673554
GC	24.5263	Boot239	0.0673345
HD	24.5263	Boot239	0.090437
MI	24.5263	Boot239	0.0674909
OM	24.5263	Boot239	0.090194
PK	24.5263	Boot239	0.0863624
SI	24.5263	Boot239	0.0729617
GC	24.5263	Boot240	0.0742318
HD	24.5263	Boot240	0.0981693
MI	24.5263	Boot240	0.0648072
OM	24.5263	Boot240	0.0880267
PK	24.5263	Boot240	0.0771609
SI	24.5263	Boot240	0.0703626
GC	24.5263	Boot241	0.0592606
HD	24.5263	Boot241	0.0950593
MI	24.5263	Boot241	0.0646341
OM	24.5263	Boot241	0.0815982
PK	24.5263	Boot241	0.0903435
SI	24.5263	Boot241	0.0759216
GC	24.5263	Boot242	0.080732
HD	24.5263	Boot242	0.0901689
MI	24.5263	Boot242	0.0636563
OM	24.5263	Boot242	0.0939708
PK	24.5263	Boot242	0.0923261
SI	24.5263	Boot242	0.105339
GC	24.5263	Boot243	0.0824139
HD	24.5263	Boot243	0.0938962
MI	24.5263	Boot243	0.0692766
OM	24.5263	Boot243	0.110134
PK	24.5263	Boot243	0.0858567
SI	24.5263	Boot243	0.0837194
GC	24.5263	Boot244	0.0831109
HD	24.5263	Boot244	0.096315
MI	24.5263	Boot244	0.0711041
OM	24.5263	Boot244	0.0951671
PK	24.5263	Boot244	0.0909489
SI	24.5263	Boot244	0.102537
GC	24.5263	Boot245	0.0615987
HD	24.5263	Boot245	0.114218
MI	24.5263	Boot245	0.0666517
OM	24.5263	Boot245	0.0843294
PK	24.5263	Boot245	0.0856564
SI	24.5263	Boot245	0.0759834
GC	24.5263	Boot246	0.0636911
HD	24.5263	Boot246	0.105346
MI	24.5263	Boot246	0.0693048
OM	24.5263	Boot246	0.0718307
PK	24.5263	Boot246	0.0860505
SI	24.5263	Boot246	0.0608709
GC	24.5263	Boot247	0.0522862
HD	24.5263	Boot247	0.0730877
MI	24.5263	Boot247	0.0600319
OM	24.5263	Boot247	0.0805249
PK	24.5263	Boot247	0.0776863
SI	24.5263	Boot247	0.072551
GC	24.5263	Boot248	0.0611524
HD	24.5263	Boot248	0.100043
MI	24.5263	Boot248	0.0626396
OM	24.5263	Boot248	0.0795366
PK	24.5263	Boot248	0.101427
SI	24.5263	Boot248	0.0814562
GC	24.5263	Boot249	0.0835571
HD	24.5263	Boot249	0.0947562
MI	24.5263	Boot249	0.0731789
OM	24.5263	Boot249	0.100022
PK	24.5263	Boot249	0.0962756
SI	24.5263	Boot249	0.0869312
GC	24.5263	Boot250	0.060316
HD	24.5263	Boot250	0.0864271
MI	24.5263	Boot250	0.0668544
OM	24.5263	Boot250	0.0844039
PK	24.5263	Boot250	0.0934557
SI	24.5263	Boot250	0.0962021
GC	24.5263	Boot251	0.0838367
HD	24.5263	Boot251	0.105231
MI	24.5263	Boot251	0.0813015
OM	24.5263	Boot251	0.106431
PK	24.5263	Boot251	0.102542
SI	24.5263	Boot251	0.10472
GC	24.5263	Boot252	0.0850428
HD	24.5263	Boot252	0.104667
MI	24.5263	Boot252	0.0714021
OM	24.5263	Boot252	0.10768
PK	24.5263	Boot252	0.103284
SI	24.5263	Boot252	0.0925169
GC	24.5263	Boot253	0.0794554
HD	24.5263	Boot253	0.108026
MI	24.5263	Boot253	0.069867
OM	24.5263	Boot253	0.103626
PK	24.5263	Boot253	0.0946105
SI	24.5263	Boot253	0.085505
GC	24.5263	Boot254	0.0749476
HD	24.5263	Boot254	0.0921758
MI	24.5263	Boot254	0.0930816
OM	24.5263	Boot254	0.08952
PK	24.5263	Boot254	0.0971879
SI	24.5263	Boot254	0.0822547
GC	24.5263	Boot255	0.0644696
HD	24.5263	Boot255	0.111557
MI	24.5263	Boot255	0.0710598
OM	24.5263	Boot255	0.0943481
PK	24.5263	Boot255	0.107742
SI	24.5263	Boot255	0.0869317
GC	24.5263	Boot256	0.0782646
HD	24.5263	Boot256	0.0886487
MI	24.5263	Boot256	0.0624971
OM	24.5263	Boot256	0.0936422
PK	24.5263	Boot256	0.0874042
SI	24.5263	Boot256	0.0809261
GC	24.5263	Boot257	0.0857563
HD	24.5263	Boot257	0.112224
MI	24.5263	Boot257	0.0773687
OM	24.5263	Boot257	0.103696
PK	24.5263	Boot257	0.0888574
SI	24.5263	Boot257	0.0983471
GC	24.5263	Boot258	0.0593892
HD	24.5263	Boot258	0.0825887
MI	24.5263	Boot258	0.0583389
OM	24.5263	Boot258	0.0729374
PK	24.5263	Boot258	0.0730836
SI	24.5263	Boot258	0.0703137
GC	24.5263	Boot259	0.060095
HD	24.5263	Boot259	0.0978078
MI	24.5263	Boot259	0.0664466
OM	24.5263	Boot259	0.0860791
PK	24.5263	Boot259	0.0955018
SI	24.5263	Boot259	0.0780698
GC	24.5263	Boot260	0.0712602
HD	24.5263	Boot260	0.116985
MI	24.5263	Boot260	0.0809268
OM	24.5263	Boot260	0.0956453
PK	24.5263	Boot260	0.111923
SI	24.5263	Boot260	0.0954454
GC	24.5263	Boot261	0.0774249
HD	24.5263	Boot261	0.0971562
MI	24.5263	Boot261	0.070738
OM	24.5263	Boot261	0.0915393
PK	24.5263	Boot261	0.101421
SI	24.5263	Boot261	0.0894535
GC	24.5263	Boot262	0.0622643
HD	24.5263	Boot262	0.094483
MI	24.5263	Boot262	0.0673729
OM	24.5263	Boot262	0.0840741
PK	24.5263	Boot262	0.102232
SI	24.5263	Boot262	0.0883925
GC	24.5263	Boot263	0.0727005
HD	24.5263	Boot263	0.0852899
MI	24.5263	Boot263	0.0770329
OM	24.5263	Boot263	0.0851985
PK	24.5263	Boot263	0.0829105
SI	24.5263	Boot263	0.0907296
GC	24.5263	Boot264	0.0711432
HD	24.5263	Boot264	0.0922743
MI	24.5263	Boot264	0.0684209
OM	24.5263	Boot264	0.0867713
PK	24.5263	Boot264	0.0881306
SI	24.5263	Boot264	0.0795464
GC	24.5263	Boot265	0.0564445
HD	24.5263	Boot265	0.0990074
MI	24.5263	Boot265	0.068602
OM	24.5263	Boot265	0.0943271
PK	24.5263	Boot265	0.0903656
SI	24.5263	Boot265	0.0814247
GC	24.5263	Boot266	0.0814039
HD	24.5263	Boot266	0.111209
MI	24.5263	Boot266	0.0700447
OM	24.5263	Boot266	0.111425
PK	24.5263	Boot266	0.0820666
SI	24.5263	Boot266	0.100618
GC	24.5263	Boot267	0.0658792
HD	24.5263	Boot267	0.101885
MI	24.5263	Boot267	0.0741669
OM	24.5263	Boot267	0.0913095
PK	24.5263	Boot267	0.0849404
SI	24.5263	Boot267	0.0899302
GC	24.5263	Boot268	0.0815062
HD	24.5263	Boot268	0.103536
MI	24.5263	Boot268	0.0696686
OM	24.5263	Boot268	0.0974017
PK	24.5263	Boot268	0.111161
SI	24.5263	Boot268	0.0921233
GC	24.5263	Boot269	0.0779953
HD	24.5263	Boot269	0.0928817
MI	24.5263	Boot269	0.078231
OM	24.5263	Boot269	0.0974135
PK	24.5263	Boot269	0.108656
SI	24.5263	Boot269	0.0957011
GC	24.5263	Boot270	0.0727447
HD	24.5263	Boot270	0.0829738
MI	24.5263	Boot270	0.0627015
OM	24.5263	Boot270	0.0856861
PK	24.5263	Boot270	0.0898553
SI	24.5263	Boot270	0.081714
GC	24.5263	Boot271	0.0783776
HD	24.5263	Boot271	0.100184
MI	24.5263	Boot271	0.068579
OM	24.5263	Boot271	0.0996592
PK	24.5263	Boot271	0.0863474
SI	24.5263	Boot271	0.0901958
GC	24.5263	Boot272	0.0724014
HD	24.5263	Boot272	0.108296
MI	24.5263	Boot272	0.0704226
OM	24.5263	Boot272	0.09348
PK	24.5263	Boot272	0.111564
SI	24.5263	Boot272	0.0880271
GC	24.5263	Boot273	0.0903247
HD	24.5263	Boot273	0.133571
MI	24.5263	Boot273	0.071774
OM	24.5263	Boot273	0.0934408
PK	24.5263	Boot273	0.102767
SI	24.5263	Boot273	0.112286
GC	24.5263	Boot274	0.0718019
HD	24.5263	Boot274	0.101596
MI	24.5263	Boot274	0.0651952
OM	24.5263	Boot274	0.0903542
PK	24.5263	Boot274	0.078696
SI	24.5263	Boot274	0.0758356
GC	24.5263	Boot275	0.07948
HD	24.5263	Boot275	0.114559
MI	24.5263	Boot275	0.0758332
OM	24.5263	Boot275	0.101215
PK	24.5263	Boot275	0.10329
SI	24.5263	Boot275	0.0907108
GC	24.5263	Boot276	0.0623667
HD	24.5263	Boot276	0.0958576
MI	24.5263	Boot276	0.0659163
OM	24.5263	Boot276	0.0876364
PK	24.5263	Boot276	0.0910271
SI	24.5263	Boot276	0.0875706
GC	24.5263	Boot277	0.0743711
HD	24.5263	Boot277	0.0913297
MI	24.5263	Boot277	0.0659719
OM	24.5263	Boot277	0.0938724
PK	24.5263	Boot277	0.0935625
SI	24.5263	Boot277	0.0738188
GC	24.5263	Boot278	0.0547556
HD	24.5263	Boot278	0.0989546
MI	24.5263	Boot278	0.0673336
OM	24.5263	Boot278	0.0777289
PK	24.5263	Boot278	0.0829781
SI	24.5263	Boot278	0.0711318
GC	24.5263	Boot279	0.069309
HD	24.5263	Boot279	0.0959516
MI	24.5263	Boot279	0.0614172
OM	24.5263	Boot279	0.0815077
PK	24.5263	Boot279	0.0902785
SI	24.5263	Boot279	0.0703789
GC	24.5263	Boot280	0.0705447
HD	24.5263	Boot280	0.0802041
MI	24.5263	Boot280	0.0574721
OM	24.5263	Boot280	0.0792983
PK	24.5263	Boot280	0.0710057
SI	24.5263	Boot280	0.119816
GC	24.5263	Boot281	0.0609301
HD	24.5263	Boot281	0.0866429
MI	24.5263	Boot281	0.0732489
OM	24.5263	Boot281	0.0802696
PK	24.5263	Boot281	0.0898091
SI	24.5263	Boot281	0.0790349
GC	24.5263	Boot282	0.0626605
HD	24.5263	Boot282	0.0986333
MI	24.5263	Boot282	0.0707507
OM	24.5263	Boot282	0.0920189
PK	24.5263	Boot282	0.0840747
SI	24.5263	Boot282	0.0716549
GC	24.5263	Boot283	0.0603349
HD	24.5263	Boot283	0.115549
MI	24.5263	Boot283	0.0590918
OM	24.5263	Boot283	0.0782404
PK	24.5263	Boot283	0.0775626
SI	24.5263	Boot283	0.0655601
GC	24.5263	Boot284	0.0918532
HD	24.5263	Boot284	0.103825
MI	24.5263	Boot284	0.0708242
OM	24.5263	Boot284	0.114112
PK	24.5263	Boot284	0.092225
SI	24.5263	Boot284	0.107152
GC	24.5263	Boot285	0.0832745
HD	24.5263	Boot285	0.110272
MI	24.5263	Boot285	0.0689633
OM	24.5263	Boot285	0.087776
PK	24.5263	Boot285	0.102072
SI	24.5263	Boot285	0.10757
GC	24.5263	Boot286	0.0774029
HD	24.5263	Boot286	0.102011
MI	24.5263	Boot286	0.0712038
OM	24.5263	Boot286	0.0918751
PK	24.5263	Boot286	0.0842161
SI	24.5263	Boot286	0.077464
GC	24.5263	Boot287	0.0741152
HD	24.5263	Boot287	0.113331
MI	24.5263	Boot287	0.0671897
OM	24.5263	Boot287	0.0963993
PK	24.5263	Boot287	0.0793501
SI	24.5263	Boot287	0.0832771
GC	24.5263	Boot288	0.0699598
HD	24.5263	Boot288	0.0939123
MI	24.5263	Boot288	0.103421
OM	24.5263	Boot288	0.0927053
PK	24.5263	Boot288	0.0958934
SI	24.5263	Boot288	0.0871424
GC	24.5263	Boot289	0.0706985
HD	24.5263	Boot289	0.104434
MI	24.5263	Boot289	0.0745332
OM	24.5263	Boot289	0.0887877
PK	24.5263	Boot289	0.075046
SI	24.5263	Boot289	0.0841648
GC	24.5263	Boot290	0.0802235
HD	24.5263	Boot290	0.0748804
MI	24.5263	Boot290	0.0710616
OM	24.5263	Boot290	0.0918953
PK	24.5263	Boot290	0.0885083
SI	24.5263	Boot290	0.0948946
GC	24.5263	Boot291	0.0757131
HD	24.5263	Boot291	0.101109
MI	24.5263	Boot291	0.0674329
OM	24.5263	Boot291	0.0962162
PK	24.5263	Boot291	0.0957745
SI	24.5263	Boot291	0.0869955
GC	24.5263	Boot292	0.0727675
HD	24.5263	Boot292	0.124029
MI	24.5263	Boot292	0.0789925
OM	24.5263	Boot292	0.101103
PK	24.5263	Boot292	0.0879774
SI	24.5263	Boot292	0.0885859
GC	24.5263	Boot293	0.0953378
HD	24.5263	Boot293	0.100041
MI	24.5263	Boot293	0.0738248
OM	24.5263	Boot293	0.117981
PK	24.5263	Boot293	0.110973
SI	24.5263	Boot293	0.108092
GC	24.5263	Boot294	0.0644818
HD	24.5263	Boot294	0.0908078
MI	24.5263	Boot294	0.0681824
OM	24.5263	Boot294	0.0911755
PK	24.5263	Boot294	0.0898774
SI	24.5263	Boot294	0.0730134
GC	24.5263	Boot295	0.0709197
HD	24.5263	Boot295	0.0969282
MI	24.5263	Boot295	0.0680935
OM	24.5263	Boot295	0.0814969
PK	24.5263	Boot295	0.0839819
SI	24.5263	Boot295	0.0659997
GC	24.5263	Boot296	0.0817195
HD	24.5263	Boot296	0.100191
MI	24.5263	Boot296	0.0767513
OM	24.5263	Boot296	0.104311
PK	24.5263	Boot296	0.0960352
SI	24.5263	Boot296	0.102091
GC	24.5263	Boot297	0.0803046
HD	24.5263	Boot297	0.0970815
MI	24.5263	Boot297	0.0637893
OM	24.5263	Boot297	0.101627
PK	24.5263	Boot297	0.0941209
SI	24.5263	Boot297	0.0878653
GC	24.5263	Boot298	0.0665295
HD	24.5263	Boot298	0.0897411
MI	24.5263	Boot298	0.0565707
OM	24.5263	Boot298	0.0774803
PK	24.5263	Boot298	0.0802059
SI	24.5263	Boot298	0.067905
GC	24.5263	Boot299	0.0854166
HD	24.5263	Boot299	0.106633
MI	24.5263	Boot299	0.0760432
OM	24.5263	Boot299	0.105671
PK	24.5263	Boot299	0.0982903
SI	24.5263	Boot299	0.097281
GC	24.5263	Boot300	0.0809578
HD	24.5263	Boot300	0.0944992
MI	24.5263	Boot300	0.0724576
OM	24.5263	Boot300	0.10364
PK	24.5263	Boot300	0.093111
SI	24.5263	Boot300	0.0804932
GC	24.5263	Boot301	0.0660802
HD	24.5263	Boot301	0.116789
MI	24.5263	Boot301	0.083601
OM	24.5263	Boot301	0.10831
PK	24.5263	Boot301	0.106444
SI	24.5263	Boot301	0.105977
GC	24.5263	Boot302	0.0540557
HD	24.5263	Boot302	0.0873159
MI	24.5263	Boot302	0.0561909
OM	24.5263	Boot302	0.0702715
PK	24.5263	Boot302	0.0634552
SI	24.5263	Boot302	0.0619136
GC	24.5263	Boot303	0.073471
HD	24.5263	Boot303	0.0828234
MI	24.5263	Boot303	0.0644012
OM	24.5263	Boot303	0.0981718
PK	24.5263	Boot303	0.0846118
SI	24.5263	Boot303	0.0864398
GC	24.5263	Boot304	0.0753744
HD	24.5263	Boot304	0.0934177
MI	24.5263	Boot304	0.0695715
OM	24.5263	Boot304	0.0916116
PK	24.5263	Boot304	0.0832542
SI	24.5263	Boot304	0.0904375
GC	24.5263	Boot305	0.0690397
HD	24.5263	Boot305	0.106263
MI	24.5263	Boot305	0.0662631
OM	24.5263	Boot305	0.0906052
PK	24.5263	Boot305	0.0809628
SI	24.5263	Boot305	0.0735833
GC	24.5263	Boot306	0.0738083
HD	24.5263	Boot306	0.0923832
MI	24.5263	Boot306	0.0662295
OM	24.5263	Boot306	0.0842785
PK	24.5263	Boot306	0.0815835
SI	24.5263	Boot306	0.0837326
GC	24.5263	Boot307	0.0684271
HD	24.5263	Boot307	0.1157
MI	24.5263	Boot307	0.0878001
OM	24.5263	Boot307	0.0997121
PK	24.5263	Boot307	0.108577
SI	24.5263	Boot307	0.100923
GC	24.5263	Boot308	0.0675752
HD	24.5263	Boot308	0.13691
MI	24.5263	Boot308	0.0720414
OM	24.5263	Boot308	0.0960965
PK	24.5263	Boot308	0.0942368
SI	24.5263	Boot308	0.0880185
GC	24.5263	Boot309	0.0778914
HD	24.5263	Boot309	0.0973328
MI	24.5263	Boot309	0.072146
OM	24.5263	Boot309	0.0983238
PK	24.5263	Boot309	0.107109
SI	24.5263	Boot309	0.0699653
GC	24.5263	Boot310	0.0791106
HD	24.5263	Boot310	0.106505
MI	24.5263	Boot310	0.0769895
OM	24.5263	Boot310	0.0934731
PK	24.5263	Boot310	0.0874865
SI	24.5263	Boot310	0.0950977
GC	24.5263	Boot311	0.0479589
HD	24.5263	Boot311	0.0708619
MI	24.5263	Boot311	0.0480932
OM	24.5263	Boot311	0.0656806
PK	24.5263	Boot311	0.0626076
SI	24.5263	Boot311	0.07813
GC	24.5263	Boot312	0.0583116
HD	24.5263	Boot312	0.07624
MI	24.5263	Boot312	0.0596353
OM	24.5263	Boot312	0.0817537
PK	24.5263	Boot312	0.0686454
SI	24.5263	Boot312	0.0756229
GC	24.5263	Boot313	0.0703357
HD	24.5263	Boot313	0.0978723
MI	24.5263	Boot313	0.0702502
OM	24.5263	Boot313	0.0838943
PK	24.5263	Boot313	0.0998071
SI	24.5263	Boot313	0.0700667
GC	24.5263	Boot314	0.0744508
HD	24.5263	Boot314	0.0858906
MI	24.5263	Boot314	0.0737113
OM	24.5263	Boot314	0.101142
PK	24.5263	Boot314	0.089707
SI	24.5263	Boot314	0.0906374
GC	24.5263	Boot315	0.100206
HD	24.5263	Boot315	0.107168
MI	24.5263	Boot315	0.0835955
OM	24.5263	Boot315	0.10852
PK	24.5263	Boot315	0.110116
SI	24.5263	Boot315	0.086624
GC	24.5263	Boot316	0.067563
HD	24.5263	Boot316	0.0928216
MI	24.5263	Boot316	0.0588827
OM	24.5263	Boot316	0.0711143
PK	24.5263	Boot316	0.0782396
SI	24.5263	Boot316	0.0877755
GC	24.5263	Boot317	0.0701318
HD	24.5263	Boot317	0.117549
MI	24.5263	Boot317	0.0767192
OM	24.5263	Boot317	0.0910355
PK	24.5263	Boot317	0.084483
SI	24.5263	Boot317	0.076432
GC	24.5263	Boot318	0.0708079
HD	24.5263	Boot318	0.111825
MI	24.5263	Boot318	0.0750445
OM	24.5263	Boot318	0.101968
PK	24.5263	Boot318	0.11326
SI	24.5263	Boot318	0.086372
GC	24.5263	Boot319	0.0619687
HD	24.5263	Boot319	0.0925865
MI	24.5263	Boot319	0.0741431
OM	24.5263	Boot319	0.089891
PK	24.5263	Boot319	0.100775
SI	24.5263	Boot319	0.0835655
GC	24.5263	Boot320	0.0618578
HD	24.5263	Boot320	0.0740257
MI	24.5263	Boot320	0.0537337
OM	24.5263	Boot320	0.0805886
PK	24.5263	Boot320	0.0768444
SI	24.5263	Boot320	0.0960305
GC	24.5263	Boot321	0.0744015
HD	24.5263	Boot321	0.101183
MI	24.5263	Boot321	0.0705763
OM	24.5263	Boot321	0.092073
PK	24.5263	Boot321	0.077288
SI	24.5263	Boot321	0.085434
GC	24.5263	Boot322	0.0805275
HD	24.5263	Boot322	0.0960939
MI	24.5263	Boot322	0.0748055
OM	24.5263	Boot322	0.0995063
PK	24.5263	Boot322	0.0977651
SI	24.5263	Boot322	0.0867955
GC	24.5263	Boot323	0.0743459
HD	24.5263	Boot323	0.0995824
MI	24.5263	Boot323	0.0638555
OM	24.5263	Boot323	0.0848228
PK	24.5263	Boot323	0.0906043
SI	24.5263	Boot323	0.0772345
GC	24.5263	Boot324	0.0746161
HD	24.5263	Boot324	0.0941793
MI	24.5263	Boot324	0.0692344
OM	24.5263	Boot324	0.0923561
PK	24.5263	Boot324	0.091643
SI	24.5263	Boot324	0.0822456
GC	24.5263	Boot325	0.0804915
HD	24.5263	Boot325	0.0952082
MI	24.5263	Boot325	0.0802322
OM	24.5263	Boot325	0.101622
PK	24.5263	Boot325	0.0939527
SI	24.5263	Boot325	0.0973426
GC	24.5263	Boot326	0.0641474
HD	24.5263	Boot326	0.104462
MI	24.5263	Boot326	0.0656566
OM	24.5263	Boot326	0.0938269
PK	24.5263	Boot326	0.0872278
SI	24.5263	Boot326	0.0797848
GC	24.5263	Boot327	0.0622524
HD	24.5263	Boot327	0.103612
MI	24.5263	Boot327	0.0718863
OM	24.5263	Boot327	0.0879456
PK	24.5263	Boot327	0.0957142
SI	24.5263	Boot327	0.0735719
GC	24.5263	Boot328	0.0739067
HD	24.5263	Boot328	0.106406
MI	24.5263	Boot328	0.0685449
OM	24.5263	Boot328	0.0931172
PK	24.5263	Boot328	0.0847672
SI	24.5263	Boot328	0.09061
GC	24.5263	Boot329	0.0660251
HD	24.5263	Boot329	0.104623
MI	24.5263	Boot329	0.0706734
OM	24.5263	Boot329	0.098241
PK	24.5263	Boot329	0.104109
SI	24.5263	Boot329	0.077737
GC	24.5263	Boot330	0.0708346
HD	24.5263	Boot330	0.0973602
MI	24.5263	Boot330	0.0610846
OM	24.5263	Boot330	0.0844925
PK	24.5263	Boot330	0.0853388
SI	24.5263	Boot330	0.0762704
GC	24.5263	Boot331	0.0837523
HD	24.5263	Boot331	0.102084
MI	24.5263	Boot331	0.0626375
OM	24.5263	Boot331	0.0992506
PK	24.5263	Boot331	0.0975937
SI	24.5263	Boot331	0.081215
GC	24.5263	Boot332	0.0958022
HD	24.5263	Boot332	0.124012
MI	24.5263	Boot332	0.0857395
OM	24.5263	Boot332	0.103168
PK	24.5263	Boot332	0.0983502
SI	24.5263	Boot332	0.114278
GC	24.5263	Boot333	0.0812753
HD	24.5263	Boot333	0.0810062
MI	24.5263	Boot333	0.0645429
OM	24.5263	Boot333	0.0783671
PK	24.5263	Boot333	0.103107
SI	24.5263	Boot333	0.0855107
GC	24.5263	Boot334	0.0771635
[truncated: 4,001 more rows]

## Sheet: Figure 3a
Trophic	Size	median	low	upp			* This item corresponds to the "Size_df_plot" object in the xgboost R script
GC	1	0.0703445	0.0641074	0.0768752
GC	8.84211	0.0779834	0.0722307	0.0841995
GC	16.6842	0.0802621	0.0723711	0.0886177
GC	24.5263	0.0728312	0.065672	0.0802357
GC	32.3684	0.0659977	0.0616448	0.0712389
GC	40.2105	0.0651711	0.0613822	0.0688114
GC	48.0526	0.065187	0.0613102	0.0690079
GC	55.8947	0.0672645	0.0635491	0.0708945
GC	63.7368	0.0657717	0.0615794	0.069896
GC	71.5789	0.0683821	0.0646696	0.0721159
GC	79.4211	0.0705501	0.0667959	0.0743559
GC	87.2632	0.0707516	0.0668626	0.074382
GC	95.1053	0.0702105	0.0662968	0.0738594
GC	102.947	0.0700388	0.0660382	0.0735979
GC	110.789	0.0700661	0.0660888	0.0735731
GC	118.632	0.0700863	0.0662993	0.0736053
GC	126.474	0.0706135	0.0668489	0.074427
GC	134.316	0.0716597	0.0676019	0.0751817
GC	142.158	0.0716879	0.0677176	0.0752703
GC	150	0.07165	0.0676122	0.0754918
HD	1	0.096208	0.0900322	0.10344
HD	8.84211	0.0929112	0.0870983	0.0991921
HD	16.6842	0.0959469	0.0887164	0.102286
HD	24.5263	0.101392	0.0935615	0.110514
HD	32.3684	0.128809	0.112839	0.14603
HD	40.2105	0.117219	0.105459	0.129041
HD	48.0526	0.120054	0.108001	0.132687
HD	55.8947	0.12379	0.112297	0.136499
HD	63.7368	0.11589	0.103039	0.12925
HD	71.5789	0.136217	0.118355	0.154954
HD	79.4211	0.143736	0.123343	0.165932
HD	87.2632	0.143566	0.124222	0.166539
HD	95.1053	0.141651	0.123339	0.165041
HD	102.947	0.141434	0.123358	0.164963
HD	110.789	0.144088	0.125549	0.166456
HD	118.632	0.144197	0.125779	0.166568
HD	126.474	0.145017	0.12683	0.167957
HD	134.316	0.147087	0.128372	0.17013
HD	142.158	0.147257	0.128799	0.170276
HD	150	0.147459	0.128792	0.170271
MI	1	0.0662219	0.0616666	0.0710515
MI	8.84211	0.0668372	0.0616458	0.0721497
MI	16.6842	0.0755973	0.0699219	0.0811122
MI	24.5263	0.0701426	0.0657443	0.0743286
MI	32.3684	0.0675874	0.0639252	0.0711441
MI	40.2105	0.0680513	0.0644851	0.0717351
MI	48.0526	0.0680791	0.0645129	0.071979
MI	55.8947	0.0686849	0.065243	0.0726913
MI	63.7368	0.0675625	0.0636451	0.0715539
MI	71.5789	0.0686831	0.0653607	0.0723711
MI	79.4211	0.0691166	0.0660458	0.0732986
MI	87.2632	0.0691356	0.0658365	0.0731852
MI	95.1053	0.0682825	0.0648937	0.0723721
MI	102.947	0.0681551	0.0648382	0.0723072
MI	110.789	0.0681795	0.0648382	0.0723072
MI	118.632	0.0682825	0.0648478	0.0723691
MI	126.474	0.0688064	0.0654197	0.0729243
MI	134.316	0.0695982	0.0659803	0.0735576
MI	142.158	0.0697052	0.0661138	0.0737243
MI	150	0.0701824	0.0664649	0.0743632
OM	1	0.0739136	0.0686294	0.08046
OM	8.84211	0.0990392	0.091232	0.107205
OM	16.6842	0.0950204	0.0861261	0.103688
OM	24.5263	0.0919684	0.0848742	0.0997035
OM	32.3684	0.0822492	0.0756653	0.0891213
OM	40.2105	0.0780021	0.071967	0.0833781
OM	48.0526	0.0768137	0.0711582	0.0825607
OM	55.8947	0.0776818	0.072144	0.0831435
OM	63.7368	0.0745869	0.0692087	0.0806685
OM	71.5789	0.076269	0.0709892	0.0819417
OM	79.4211	0.0779221	0.0725947	0.0837891
OM	87.2632	0.0772826	0.0722612	0.0832852
OM	95.1053	0.0768529	0.0716875	0.0829142
OM	102.947	0.0766227	0.071533	0.0826156
OM	110.789	0.0766195	0.0715095	0.0825757
OM	118.632	0.0767053	0.071744	0.0825972
OM	126.474	0.0774265	0.0721398	0.083342
OM	134.316	0.0781405	0.0729331	0.0844218
OM	142.158	0.0782827	0.0730057	0.0845465
OM	150	0.0783367	0.0729804	0.0843072
PK	1	0.0755226	0.0695102	0.0814294
PK	8.84211	0.0916399	0.0849555	0.0980753
PK	16.6842	0.0989846	0.0899495	0.107673
PK	24.5263	0.0906571	0.0834105	0.0983101
PK	32.3684	0.0851424	0.0776503	0.0930684
PK	40.2105	0.0824827	0.0749103	0.0904939
PK	48.0526	0.081978	0.0743305	0.0905183
PK	55.8947	0.0842389	0.0770194	0.0931134
PK	63.7368	0.0834575	0.0756746	0.0913976
PK	71.5789	0.0855434	0.0779542	0.0947913
PK	79.4211	0.0881724	0.0805802	0.0975777
PK	87.2632	0.0901811	0.0814937	0.100388
PK	95.1053	0.0894216	0.0809356	0.0988947
PK	102.947	0.0890513	0.0806451	0.0986158
PK	110.789	0.0890217	0.0806993	0.0987422
PK	118.632	0.0893056	0.0807502	0.0987422
PK	126.474	0.0900641	0.0816717	0.100098
PK	134.316	0.0911973	0.0827308	0.101361
PK	142.158	0.0912721	0.0828698	0.101468
PK	150	0.0910428	0.082725	0.101427
SI	1	0.0692695	0.0639958	0.0756336
SI	8.84211	0.0733146	0.0682084	0.0789651
SI	16.6842	0.108716	0.099702	0.117611
SI	24.5263	0.0856721	0.077942	0.0939391
SI	32.3684	0.0759575	0.0700055	0.0821415
SI	40.2105	0.0699734	0.0652136	0.0754487
SI	48.0526	0.0690059	0.0641021	0.0746312
SI	55.8947	0.0703521	0.0657755	0.0756914
SI	63.7368	0.0692066	0.0637982	0.0745019
SI	71.5789	0.0708775	0.0665455	0.0762492
SI	79.4211	0.0728301	0.0681972	0.078197
SI	87.2632	0.0729469	0.0683136	0.0780712
SI	95.1053	0.0725698	0.0679174	0.0776232
SI	102.947	0.0723928	0.0676514	0.0774441
SI	110.789	0.0723667	0.0678054	0.0775605
SI	118.632	0.0724172	0.0678054	0.0777644
SI	126.474	0.0730027	0.06817	0.0783509
SI	134.316	0.0737035	0.0688995	0.0793092
SI	142.158	0.073849	0.0690923	0.0795251
SI	150	0.0738816	0.0691244	0.0795313

## Sheet: Figure 3b
Trophic	Size	Iteration	Diversification			* This item corresponds to the "sub" object in Plot 4 of the xgboost R script
GC	1	Boot1	0.079273
HD	1	Boot1	0.0984124
MI	1	Boot1	0.0713936
OM	1	Boot1	0.0739058
PK	1	Boot1	0.0786051
SI	1	Boot1	0.0766416
GC	8.84211	Boot1	0.0712892
HD	8.84211	Boot1	0.0783305
MI	8.84211	Boot1	0.0652687
OM	8.84211	Boot1	0.0897214
PK	8.84211	Boot1	0.0841601
SI	8.84211	Boot1	0.0653613
GC	1	Boot2	0.0843517
HD	1	Boot2	0.108508
MI	1	Boot2	0.0678887
OM	1	Boot2	0.0898602
PK	1	Boot2	0.0878948
SI	1	Boot2	0.0806151
GC	8.84211	Boot2	0.0888373
HD	8.84211	Boot2	0.098376
MI	8.84211	Boot2	0.0614999
OM	8.84211	Boot2	0.109712
PK	8.84211	Boot2	0.100961
SI	8.84211	Boot2	0.0795534
GC	1	Boot3	0.0614872
HD	1	Boot3	0.103458
MI	1	Boot3	0.0681854
OM	1	Boot3	0.0876614
PK	1	Boot3	0.0709159
SI	1	Boot3	0.0659877
GC	8.84211	Boot3	0.0770015
HD	8.84211	Boot3	0.108531
MI	8.84211	Boot3	0.0757966
OM	8.84211	Boot3	0.113407
PK	8.84211	Boot3	0.0978225
SI	8.84211	Boot3	0.0700081
GC	1	Boot4	0.0831707
HD	1	Boot4	0.115622
MI	1	Boot4	0.0765149
OM	1	Boot4	0.0938199
PK	1	Boot4	0.0825986
SI	1	Boot4	0.0775973
GC	8.84211	Boot4	0.0959921
HD	8.84211	Boot4	0.109274
MI	8.84211	Boot4	0.0743737
OM	8.84211	Boot4	0.118728
PK	8.84211	Boot4	0.101991
SI	8.84211	Boot4	0.0903021
GC	1	Boot5	0.062654
HD	1	Boot5	0.0850124
MI	1	Boot5	0.0645017
OM	1	Boot5	0.066295
PK	1	Boot5	0.0622468
SI	1	Boot5	0.0677839
GC	8.84211	Boot5	0.0716057
HD	8.84211	Boot5	0.0838592
MI	8.84211	Boot5	0.063853
OM	8.84211	Boot5	0.0900313
PK	8.84211	Boot5	0.076731
SI	8.84211	Boot5	0.0715917
GC	1	Boot6	0.0778758
HD	1	Boot6	0.0882023
MI	1	Boot6	0.0794675
OM	1	Boot6	0.0858854
PK	1	Boot6	0.0862396
SI	1	Boot6	0.0782429
GC	8.84211	Boot6	0.0825496
HD	8.84211	Boot6	0.101957
MI	8.84211	Boot6	0.081184
OM	8.84211	Boot6	0.0930749
PK	8.84211	Boot6	0.0976944
SI	8.84211	Boot6	0.0747112
GC	1	Boot7	0.0912291
HD	1	Boot7	0.10201
MI	1	Boot7	0.0736387
OM	1	Boot7	0.0862557
PK	1	Boot7	0.0919042
SI	1	Boot7	0.0842649
GC	8.84211	Boot7	0.0914925
HD	8.84211	Boot7	0.0914218
MI	8.84211	Boot7	0.0673433
OM	8.84211	Boot7	0.109958
PK	8.84211	Boot7	0.0951547
SI	8.84211	Boot7	0.0843548
GC	1	Boot8	0.0661009
HD	1	Boot8	0.0972018
MI	1	Boot8	0.0619653
OM	1	Boot8	0.0688796
PK	1	Boot8	0.0752304
SI	1	Boot8	0.0608103
GC	8.84211	Boot8	0.0789756
HD	8.84211	Boot8	0.0941104
MI	8.84211	Boot8	0.0792641
OM	8.84211	Boot8	0.136082
PK	8.84211	Boot8	0.101467
SI	8.84211	Boot8	0.0732704
GC	1	Boot9	0.0641287
HD	1	Boot9	0.0977929
MI	1	Boot9	0.0685468
OM	1	Boot9	0.071433
PK	1	Boot9	0.0682965
SI	1	Boot9	0.0632521
GC	8.84211	Boot9	0.0826036
HD	8.84211	Boot9	0.0997775
MI	8.84211	Boot9	0.0736772
OM	8.84211	Boot9	0.106844
PK	8.84211	Boot9	0.0924049
SI	8.84211	Boot9	0.0761754
GC	1	Boot10	0.0762647
HD	1	Boot10	0.0958981
MI	1	Boot10	0.0678039
OM	1	Boot10	0.0803294
PK	1	Boot10	0.0679134
SI	1	Boot10	0.0685503
GC	8.84211	Boot10	0.0874879
HD	8.84211	Boot10	0.0979587
MI	8.84211	Boot10	0.0790979
OM	8.84211	Boot10	0.116628
PK	8.84211	Boot10	0.0870965
SI	8.84211	Boot10	0.0817979
GC	1	Boot11	0.0792147
HD	1	Boot11	0.0975963
MI	1	Boot11	0.0740735
OM	1	Boot11	0.0736713
PK	1	Boot11	0.0738182
SI	1	Boot11	0.0776051
GC	8.84211	Boot11	0.08444
HD	8.84211	Boot11	0.101144
MI	8.84211	Boot11	0.0782318
OM	8.84211	Boot11	0.106455
PK	8.84211	Boot11	0.0874137
SI	8.84211	Boot11	0.0797927
GC	1	Boot12	0.0645598
HD	1	Boot12	0.100836
MI	1	Boot12	0.0624202
OM	1	Boot12	0.0757213
PK	1	Boot12	0.0792597
SI	1	Boot12	0.0663361
GC	8.84211	Boot12	0.0774183
HD	8.84211	Boot12	0.0916069
MI	8.84211	Boot12	0.0635054
OM	8.84211	Boot12	0.0991175
PK	8.84211	Boot12	0.0957865
SI	8.84211	Boot12	0.0757188
GC	1	Boot13	0.0686958
HD	1	Boot13	0.107679
MI	1	Boot13	0.0608684
OM	1	Boot13	0.0779815
PK	1	Boot13	0.0699465
SI	1	Boot13	0.0653371
GC	8.84211	Boot13	0.0802396
HD	8.84211	Boot13	0.0987412
MI	8.84211	Boot13	0.062574
OM	8.84211	Boot13	0.107126
PK	8.84211	Boot13	0.0909586
SI	8.84211	Boot13	0.0736
GC	1	Boot14	0.065625
HD	1	Boot14	0.0980255
MI	1	Boot14	0.0743125
OM	1	Boot14	0.0689602
PK	1	Boot14	0.0722048
SI	1	Boot14	0.065766
GC	8.84211	Boot14	0.0868027
HD	8.84211	Boot14	0.0929463
MI	8.84211	Boot14	0.0722016
OM	8.84211	Boot14	0.107248
PK	8.84211	Boot14	0.103674
SI	8.84211	Boot14	0.0823631
GC	1	Boot15	0.0380934
HD	1	Boot15	0.0777303
MI	1	Boot15	0.0610521
OM	1	Boot15	0.0535168
PK	1	Boot15	0.0613655
SI	1	Boot15	0.0592524
GC	8.84211	Boot15	0.0646173
HD	8.84211	Boot15	0.092179
MI	8.84211	Boot15	0.0674868
OM	8.84211	Boot15	0.0786093
PK	8.84211	Boot15	0.104093
SI	8.84211	Boot15	0.0895095
GC	1	Boot16	0.0706245
HD	1	Boot16	0.112619
MI	1	Boot16	0.0715235
OM	1	Boot16	0.07139
PK	1	Boot16	0.0681331
SI	1	Boot16	0.069278
GC	8.84211	Boot16	0.0912664
HD	8.84211	Boot16	0.106706
MI	8.84211	Boot16	0.0757256
OM	8.84211	Boot16	0.110081
PK	8.84211	Boot16	0.111105
SI	8.84211	Boot16	0.0853311
GC	1	Boot17	0.0851416
HD	1	Boot17	0.105431
MI	1	Boot17	0.0722048
OM	1	Boot17	0.0767376
PK	1	Boot17	0.0883562
SI	1	Boot17	0.0807097
GC	8.84211	Boot17	0.0859311
HD	8.84211	Boot17	0.103202
MI	8.84211	Boot17	0.0648369
OM	8.84211	Boot17	0.115167
PK	8.84211	Boot17	0.0962709
SI	8.84211	Boot17	0.0775109
GC	1	Boot18	0.0635525
HD	1	Boot18	0.0936835
MI	1	Boot18	0.0687838
OM	1	Boot18	0.0651191
PK	1	Boot18	0.0680446
SI	1	Boot18	0.0604455
GC	8.84211	Boot18	0.077696
HD	8.84211	Boot18	0.0928836
MI	8.84211	Boot18	0.0704544
OM	8.84211	Boot18	0.0879868
PK	8.84211	Boot18	0.0888438
SI	8.84211	Boot18	0.0662952
GC	1	Boot19	0.0668791
HD	1	Boot19	0.0918275
MI	1	Boot19	0.0639442
OM	1	Boot19	0.0702592
PK	1	Boot19	0.0707055
SI	1	Boot19	0.0659402
GC	8.84211	Boot19	0.0857185
HD	8.84211	Boot19	0.0985106
MI	8.84211	Boot19	0.0671735
OM	8.84211	Boot19	0.106719
PK	8.84211	Boot19	0.0930641
SI	8.84211	Boot19	0.074864
GC	1	Boot20	0.0723569
HD	1	Boot20	0.0896693
MI	1	Boot20	0.0633
OM	1	Boot20	0.072377
PK	1	Boot20	0.0765899
SI	1	Boot20	0.073686
GC	8.84211	Boot20	0.0773341
HD	8.84211	Boot20	0.0859426
MI	8.84211	Boot20	0.0584826
OM	8.84211	Boot20	0.0903665
PK	8.84211	Boot20	0.0854386
SI	8.84211	Boot20	0.076083
GC	1	Boot21	0.0557761
HD	1	Boot21	0.0736218
MI	1	Boot21	0.0484258
OM	1	Boot21	0.0672975
PK	1	Boot21	0.0575566
SI	1	Boot21	0.0505349
GC	8.84211	Boot21	0.0623893
HD	8.84211	Boot21	0.0698138
MI	8.84211	Boot21	0.0463892
OM	8.84211	Boot21	0.0901483
PK	8.84211	Boot21	0.0645932
SI	8.84211	Boot21	0.0524136
GC	1	Boot22	0.068942
HD	1	Boot22	0.11085
MI	1	Boot22	0.0662799
OM	1	Boot22	0.0775442
PK	1	Boot22	0.0739556
SI	1	Boot22	0.0611362
GC	8.84211	Boot22	0.0892988
HD	8.84211	Boot22	0.112226
MI	8.84211	Boot22	0.0634501
OM	8.84211	Boot22	0.108734
PK	8.84211	Boot22	0.103732
SI	8.84211	Boot22	0.0753263
GC	1	Boot23	0.0604557
HD	1	Boot23	0.0782248
MI	1	Boot23	0.0625481
OM	1	Boot23	0.0660199
PK	1	Boot23	0.0597514
SI	1	Boot23	0.057835
GC	8.84211	Boot23	0.0666003
HD	8.84211	Boot23	0.0751286
MI	8.84211	Boot23	0.06492
OM	8.84211	Boot23	0.0932414
PK	8.84211	Boot23	0.0715227
SI	8.84211	Boot23	0.0620667
GC	1	Boot24	0.0656946
HD	1	Boot24	0.113852
MI	1	Boot24	0.0730872
OM	1	Boot24	0.0709769
PK	1	Boot24	0.0737209
SI	1	Boot24	0.065203
GC	8.84211	Boot24	0.089076
HD	8.84211	Boot24	0.11232
MI	8.84211	Boot24	0.0674566
OM	8.84211	Boot24	0.114712
PK	8.84211	Boot24	0.109499
SI	8.84211	Boot24	0.0830579
GC	1	Boot25	0.0764063
HD	1	Boot25	0.0930883
MI	1	Boot25	0.0595404
OM	1	Boot25	0.0776516
PK	1	Boot25	0.0837212
SI	1	Boot25	0.0732744
GC	8.84211	Boot25	0.0864573
HD	8.84211	Boot25	0.100226
MI	8.84211	Boot25	0.0650569
OM	8.84211	Boot25	0.103947
PK	8.84211	Boot25	0.0967631
SI	8.84211	Boot25	0.0788476
GC	1	Boot26	0.0620477
HD	1	Boot26	0.0839579
MI	1	Boot26	0.0629009
OM	1	Boot26	0.0624449
PK	1	Boot26	0.0642003
SI	1	Boot26	0.0592923
GC	8.84211	Boot26	0.0709502
HD	8.84211	Boot26	0.0829338
MI	8.84211	Boot26	0.058628
OM	8.84211	Boot26	0.0790016
PK	8.84211	Boot26	0.0803702
SI	8.84211	Boot26	0.0635534
GC	1	Boot27	0.0692027
HD	1	Boot27	0.112339
MI	1	Boot27	0.0724629
OM	1	Boot27	0.0761083
PK	1	Boot27	0.0713167
SI	1	Boot27	0.0673744
GC	8.84211	Boot27	0.0946251
HD	8.84211	Boot27	0.112527
MI	8.84211	Boot27	0.0771932
OM	8.84211	Boot27	0.12583
PK	8.84211	Boot27	0.106034
SI	8.84211	Boot27	0.0882608
GC	1	Boot28	0.0715873
HD	1	Boot28	0.0963571
MI	1	Boot28	0.0672228
OM	1	Boot28	0.0850444
PK	1	Boot28	0.0755152
SI	1	Boot28	0.0729829
GC	8.84211	Boot28	0.0782333
HD	8.84211	Boot28	0.0937797
MI	8.84211	Boot28	0.0681391
OM	8.84211	Boot28	0.105931
PK	8.84211	Boot28	0.0839601
SI	8.84211	Boot28	0.0799222
GC	1	Boot29	0.0639487
HD	1	Boot29	0.103524
MI	1	Boot29	0.062437
OM	1	Boot29	0.0720723
PK	1	Boot29	0.0773768
SI	1	Boot29	0.0625416
GC	8.84211	Boot29	0.0696862
HD	8.84211	Boot29	0.100128
MI	8.84211	Boot29	0.0593651
OM	8.84211	Boot29	0.0983022
PK	8.84211	Boot29	0.0932791
SI	8.84211	Boot29	0.0693683
GC	1	Boot30	0.0622079
HD	1	Boot30	0.0963839
MI	1	Boot30	0.0721945
OM	1	Boot30	0.0669903
PK	1	Boot30	0.064775
SI	1	Boot30	0.0599115
GC	8.84211	Boot30	0.0773674
HD	8.84211	Boot30	0.0939773
MI	8.84211	Boot30	0.0713415
OM	8.84211	Boot30	0.125021
PK	8.84211	Boot30	0.0873915
SI	8.84211	Boot30	0.0709335
GC	1	Boot31	0.0742944
HD	1	Boot31	0.10846
MI	1	Boot31	0.0672223
OM	1	Boot31	0.0781894
PK	1	Boot31	0.0834831
SI	1	Boot31	0.0731453
GC	8.84211	Boot31	0.0801834
HD	8.84211	Boot31	0.090325
MI	8.84211	Boot31	0.0733611
OM	8.84211	Boot31	0.0938319
PK	8.84211	Boot31	0.0969902
SI	8.84211	Boot31	0.0763328
GC	1	Boot32	0.0892424
HD	1	Boot32	0.0951798
MI	1	Boot32	0.0785196
OM	1	Boot32	0.0869788
PK	1	Boot32	0.109436
SI	1	Boot32	0.0868603
GC	8.84211	Boot32	0.0942821
HD	8.84211	Boot32	0.0940799
MI	8.84211	Boot32	0.0771735
OM	8.84211	Boot32	0.110721
PK	8.84211	Boot32	0.132328
SI	8.84211	Boot32	0.0895146
GC	1	Boot33	0.072602
HD	1	Boot33	0.0970443
MI	1	Boot33	0.0577063
OM	1	Boot33	0.0730487
PK	1	Boot33	0.0659815
SI	1	Boot33	0.0680363
GC	8.84211	Boot33	0.0747969
HD	8.84211	Boot33	0.0844204
MI	8.84211	Boot33	0.0556129
OM	8.84211	Boot33	0.0962397
PK	8.84211	Boot33	0.0741806
SI	8.84211	Boot33	0.0683622
GC	1	Boot34	0.0713758
HD	1	Boot34	0.0787546
MI	1	Boot34	0.0556893
OM	1	Boot34	0.080828
PK	1	Boot34	0.0843501
SI	1	Boot34	0.0719541
GC	8.84211	Boot34	0.0722668
HD	8.84211	Boot34	0.0874134
MI	8.84211	Boot34	0.0664224
OM	8.84211	Boot34	0.0956523
PK	8.84211	Boot34	0.0986619
SI	8.84211	Boot34	0.0708527
GC	1	Boot35	0.0742994
HD	1	Boot35	0.0894191
MI	1	Boot35	0.0716503
OM	1	Boot35	0.0864147
PK	1	Boot35	0.0861718
SI	1	Boot35	0.0721645
GC	8.84211	Boot35	0.0782835
HD	8.84211	Boot35	0.0923444
MI	8.84211	Boot35	0.0678889
OM	8.84211	Boot35	0.105791
PK	8.84211	Boot35	0.0976098
SI	8.84211	Boot35	0.0713659
GC	1	Boot36	0.0752476
HD	1	Boot36	0.0996288
MI	1	Boot36	0.0749249
OM	1	Boot36	0.0783394
PK	1	Boot36	0.0810067
SI	1	Boot36	0.0704509
GC	8.84211	Boot36	0.073665
HD	8.84211	Boot36	0.0969566
MI	8.84211	Boot36	0.0724248
OM	8.84211	Boot36	0.105469
PK	8.84211	Boot36	0.0840947
SI	8.84211	Boot36	0.0646791
GC	1	Boot37	0.0750066
HD	1	Boot37	0.0983447
MI	1	Boot37	0.0696233
OM	1	Boot37	0.077034
PK	1	Boot37	0.0787863
SI	1	Boot37	0.0732251
GC	8.84211	Boot37	0.0856787
HD	8.84211	Boot37	0.0882784
MI	8.84211	Boot37	0.06595
OM	8.84211	Boot37	0.100082
PK	8.84211	Boot37	0.0982571
SI	8.84211	Boot37	0.0806694
GC	1	Boot38	0.0648733
HD	1	Boot38	0.087882
MI	1	Boot38	0.0596589
OM	1	Boot38	0.0821327
PK	1	Boot38	0.0729461
SI	1	Boot38	0.066017
GC	8.84211	Boot38	0.0757084
HD	8.84211	Boot38	0.0919853
MI	8.84211	Boot38	0.061591
OM	8.84211	Boot38	0.113027
PK	8.84211	Boot38	0.0919896
SI	8.84211	Boot38	0.0714855
GC	1	Boot39	0.0652981
HD	1	Boot39	0.102056
MI	1	Boot39	0.0670986
OM	1	Boot39	0.0668495
PK	1	Boot39	0.0668376
SI	1	Boot39	0.0628726
GC	8.84211	Boot39	0.0804405
HD	8.84211	Boot39	0.0985784
MI	8.84211	Boot39	0.0666603
OM	8.84211	Boot39	0.111285
PK	8.84211	Boot39	0.0920373
SI	8.84211	Boot39	0.0735137
GC	1	Boot40	0.0692896
HD	1	Boot40	0.0950744
MI	1	Boot40	0.0630123
OM	1	Boot40	0.0730064
PK	1	Boot40	0.072496
SI	1	Boot40	0.0699557
GC	8.84211	Boot40	0.0797657
HD	8.84211	Boot40	0.0987878
MI	8.84211	Boot40	0.0772381
OM	8.84211	Boot40	0.111684
PK	8.84211	Boot40	0.0890807
SI	8.84211	Boot40	0.0765885
GC	1	Boot41	0.0724151
HD	1	Boot41	0.0920848
MI	1	Boot41	0.0764196
OM	1	Boot41	0.0778081
PK	1	Boot41	0.0692335
SI	1	Boot41	0.0683121
GC	8.84211	Boot41	0.0796633
HD	8.84211	Boot41	0.0851929
MI	8.84211	Boot41	0.065219
OM	8.84211	Boot41	0.0934699
PK	8.84211	Boot41	0.0882462
SI	8.84211	Boot41	0.0697366
GC	1	Boot42	0.0788136
HD	1	Boot42	0.109328
MI	1	Boot42	0.0819529
OM	1	Boot42	0.0794284
PK	1	Boot42	0.0883417
SI	1	Boot42	0.0757956
GC	8.84211	Boot42	0.0849869
HD	8.84211	Boot42	0.104744
MI	8.84211	Boot42	0.0820149
OM	8.84211	Boot42	0.095549
PK	8.84211	Boot42	0.0973344
SI	8.84211	Boot42	0.0736427
GC	1	Boot43	0.0768573
HD	1	Boot43	0.0975682
MI	1	Boot43	0.0615687
OM	1	Boot43	0.0790197
PK	1	Boot43	0.077618
SI	1	Boot43	0.0742587
GC	8.84211	Boot43	0.0848142
HD	8.84211	Boot43	0.101396
MI	8.84211	Boot43	0.0592383
OM	8.84211	Boot43	0.0970034
PK	8.84211	Boot43	0.0918219
SI	8.84211	Boot43	0.0744569
GC	1	Boot44	0.0685257
HD	1	Boot44	0.09375
MI	1	Boot44	0.0607329
OM	1	Boot44	0.0712669
PK	1	Boot44	0.0711683
SI	1	Boot44	0.0637755
GC	8.84211	Boot44	0.0809534
HD	8.84211	Boot44	0.0897223
MI	8.84211	Boot44	0.0711771
OM	8.84211	Boot44	0.11018
PK	8.84211	Boot44	0.0902661
SI	8.84211	Boot44	0.0727117
GC	1	Boot45	0.0524886
HD	1	Boot45	0.0866049
MI	1	Boot45	0.0576482
OM	1	Boot45	0.0538273
PK	1	Boot45	0.0534352
SI	1	Boot45	0.0535052
GC	8.84211	Boot45	0.0706059
HD	8.84211	Boot45	0.0802673
MI	8.84211	Boot45	0.0504028
OM	8.84211	Boot45	0.0761423
PK	8.84211	Boot45	0.078902
SI	8.84211	Boot45	0.0605631
GC	1	Boot46	0.0715432
HD	1	Boot46	0.104139
MI	1	Boot46	0.0665852
OM	1	Boot46	0.0771648
PK	1	Boot46	0.0814039
SI	1	Boot46	0.0699052
GC	8.84211	Boot46	0.0787802
HD	8.84211	Boot46	0.101201
MI	8.84211	Boot46	0.0693001
OM	8.84211	Boot46	0.101978
PK	8.84211	Boot46	0.0899052
SI	8.84211	Boot46	0.0726335
GC	1	Boot47	0.05953
HD	1	Boot47	0.0913498
MI	1	Boot47	0.0704668
OM	1	Boot47	0.0625427
PK	1	Boot47	0.0678114
SI	1	Boot47	0.0583592
GC	8.84211	Boot47	0.0776758
HD	8.84211	Boot47	0.0909099
MI	8.84211	Boot47	0.0648121
OM	8.84211	Boot47	0.0957565
PK	8.84211	Boot47	0.0932746
SI	8.84211	Boot47	0.0690399
GC	1	Boot48	0.0786848
HD	1	Boot48	0.109447
MI	1	Boot48	0.0744345
OM	1	Boot48	0.0829957
PK	1	Boot48	0.0873117
SI	1	Boot48	0.0765956
GC	8.84211	Boot48	0.0877167
HD	8.84211	Boot48	0.102705
MI	8.84211	Boot48	0.0824388
OM	8.84211	Boot48	0.112316
PK	8.84211	Boot48	0.104613
SI	8.84211	Boot48	0.0807772
GC	1	Boot49	0.0685417
HD	1	Boot49	0.07649
MI	1	Boot49	0.0613757
OM	1	Boot49	0.067893
PK	1	Boot49	0.0644399
SI	1	Boot49	0.0669838
GC	8.84211	Boot49	0.0741479
HD	8.84211	Boot49	0.0794962
MI	8.84211	Boot49	0.0640556
OM	8.84211	Boot49	0.0828099
PK	8.84211	Boot49	0.0712751
SI	8.84211	Boot49	0.063507
GC	1	Boot50	0.0562018
HD	1	Boot50	0.0740467
MI	1	Boot50	0.0626611
OM	1	Boot50	0.0588113
PK	1	Boot50	0.0613583
SI	1	Boot50	0.0550055
GC	8.84211	Boot50	0.0687434
HD	8.84211	Boot50	0.0783846
MI	8.84211	Boot50	0.0681574
OM	8.84211	Boot50	0.0790254
PK	8.84211	Boot50	0.0782072
SI	8.84211	Boot50	0.0598106
GC	1	Boot51	0.0733513
HD	1	Boot51	0.115486
MI	1	Boot51	0.0693515
OM	1	Boot51	0.0885127
PK	1	Boot51	0.0780361
SI	1	Boot51	0.0776854
GC	8.84211	Boot51	0.091306
HD	8.84211	Boot51	0.103734
MI	8.84211	Boot51	0.0722959
OM	8.84211	Boot51	0.120866
PK	8.84211	Boot51	0.106817
SI	8.84211	Boot51	0.0945738
GC	1	Boot52	0.0646992
HD	1	Boot52	0.101634
MI	1	Boot52	0.0656678
OM	1	Boot52	0.0650666
PK	1	Boot52	0.0756701
SI	1	Boot52	0.061365
GC	8.84211	Boot52	0.0764554
HD	8.84211	Boot52	0.088582
MI	8.84211	Boot52	0.063861
OM	8.84211	Boot52	0.101221
PK	8.84211	Boot52	0.0970186
SI	8.84211	Boot52	0.0691552
GC	1	Boot53	0.0754712
HD	1	Boot53	0.10079
MI	1	Boot53	0.0675786
OM	1	Boot53	0.0761342
PK	1	Boot53	0.0840086
SI	1	Boot53	0.0757138
GC	8.84211	Boot53	0.0798888
HD	8.84211	Boot53	0.0893928
MI	8.84211	Boot53	0.0643963
OM	8.84211	Boot53	0.102051
PK	8.84211	Boot53	0.0959042
SI	8.84211	Boot53	0.0730868
GC	1	Boot54	0.0693681
HD	1	Boot54	0.0931344
MI	1	Boot54	0.0563626
OM	1	Boot54	0.0746109
PK	1	Boot54	0.0886005
SI	1	Boot54	0.0768467
GC	8.84211	Boot54	0.0710234
HD	8.84211	Boot54	0.0886134
MI	8.84211	Boot54	0.064785
OM	8.84211	Boot54	0.0776417
PK	8.84211	Boot54	0.0997705
SI	8.84211	Boot54	0.075452
GC	1	Boot55	0.0667295
HD	1	Boot55	0.0999623
MI	1	Boot55	0.0691817
OM	1	Boot55	0.0664026
PK	1	Boot55	0.0687391
SI	1	Boot55	0.0658846
GC	8.84211	Boot55	0.0764256
HD	8.84211	Boot55	0.092127
MI	8.84211	Boot55	0.0668046
OM	8.84211	Boot55	0.0873536
PK	8.84211	Boot55	0.079916
SI	8.84211	Boot55	0.0679659
GC	1	Boot56	0.0723624
HD	1	Boot56	0.0926964
MI	1	Boot56	0.0688319
OM	1	Boot56	0.0722743
PK	1	Boot56	0.0703997
SI	1	Boot56	0.0707202
GC	8.84211	Boot56	0.0937202
HD	8.84211	Boot56	0.096264
MI	8.84211	Boot56	0.063611
OM	8.84211	Boot56	0.117611
PK	8.84211	Boot56	0.0990121
SI	8.84211	Boot56	0.0823762
GC	1	Boot57	0.0726774
HD	1	Boot57	0.0855285
MI	1	Boot57	0.069021
OM	1	Boot57	0.0814098
PK	1	Boot57	0.0752057
SI	1	Boot57	0.067487
GC	8.84211	Boot57	0.0826859
HD	8.84211	Boot57	0.0845748
MI	8.84211	Boot57	0.0694451
OM	8.84211	Boot57	0.109014
PK	8.84211	Boot57	0.0950213
SI	8.84211	Boot57	0.0763241
GC	1	Boot58	0.0700118
HD	1	Boot58	0.102295
MI	1	Boot58	0.0682141
OM	1	Boot58	0.0762973
PK	1	Boot58	0.0697675
SI	1	Boot58	0.0680789
GC	8.84211	Boot58	0.0773093
HD	8.84211	Boot58	0.0986007
MI	8.84211	Boot58	0.0544251
OM	8.84211	Boot58	0.105387
PK	8.84211	Boot58	0.0827191
SI	8.84211	Boot58	0.0730205
GC	1	Boot59	0.0703324
HD	1	Boot59	0.103318
MI	1	Boot59	0.0612993
OM	1	Boot59	0.0838296
PK	1	Boot59	0.0767584
SI	1	Boot59	0.067544
GC	8.84211	Boot59	0.0844766
HD	8.84211	Boot59	0.0981297
MI	8.84211	Boot59	0.0773705
OM	8.84211	Boot59	0.132897
PK	8.84211	Boot59	0.0958149
SI	8.84211	Boot59	0.0763931
GC	1	Boot60	0.0473809
HD	1	Boot60	0.0911352
MI	1	Boot60	0.0606189
OM	1	Boot60	0.07488
PK	1	Boot60	0.0775146
SI	1	Boot60	0.0839253
GC	8.84211	Boot60	0.0603878
HD	8.84211	Boot60	0.0877629
MI	8.84211	Boot60	0.0723958
OM	8.84211	Boot60	0.0908613
PK	8.84211	Boot60	0.0998353
SI	8.84211	Boot60	0.0859485
GC	1	Boot61	0.0717202
HD	1	Boot61	0.0992168
MI	1	Boot61	0.0759754
OM	1	Boot61	0.0684191
PK	1	Boot61	0.0824473
SI	1	Boot61	0.0682665
GC	8.84211	Boot61	0.0832899
HD	8.84211	Boot61	0.0869897
MI	8.84211	Boot61	0.0817044
OM	8.84211	Boot61	0.0863529
PK	8.84211	Boot61	0.102698
SI	8.84211	Boot61	0.0737324
GC	1	Boot62	0.057751
HD	1	Boot62	0.0803644
MI	1	Boot62	0.0634188
OM	1	Boot62	0.0685896
PK	1	Boot62	0.0672747
SI	1	Boot62	0.0607928
GC	8.84211	Boot62	0.0646233
HD	8.84211	Boot62	0.0801461
MI	8.84211	Boot62	0.0600608
OM	8.84211	Boot62	0.077794
PK	8.84211	Boot62	0.0820161
SI	8.84211	Boot62	0.0683078
GC	1	Boot63	0.0640982
HD	1	Boot63	0.0920772
MI	1	Boot63	0.0649889
OM	1	Boot63	0.0673898
PK	1	Boot63	0.0704857
SI	1	Boot63	0.0651462
GC	8.84211	Boot63	0.0673866
HD	8.84211	Boot63	0.0815945
MI	8.84211	Boot63	0.0587796
OM	8.84211	Boot63	0.0774281
PK	8.84211	Boot63	0.0792211
SI	8.84211	Boot63	0.0622194
GC	1	Boot64	0.0669086
HD	1	Boot64	0.0975524
MI	1	Boot64	0.0658887
OM	1	Boot64	0.0682479
PK	1	Boot64	0.0713419
SI	1	Boot64	0.0588008
GC	8.84211	Boot64	0.0850672
HD	8.84211	Boot64	0.0937437
MI	8.84211	Boot64	0.0708236
OM	8.84211	Boot64	0.104596
PK	8.84211	Boot64	0.103015
SI	8.84211	Boot64	0.0630141
GC	1	Boot65	0.0631167
HD	1	Boot65	0.0992835
MI	1	Boot65	0.0650353
OM	1	Boot65	0.0617017
PK	1	Boot65	0.0675342
SI	1	Boot65	0.0571506
GC	8.84211	Boot65	0.0752183
HD	8.84211	Boot65	0.0826936
MI	8.84211	Boot65	0.0595405
OM	8.84211	Boot65	0.081143
PK	8.84211	Boot65	0.0892268
SI	8.84211	Boot65	0.0663371
GC	1	Boot66	0.0636058
HD	1	Boot66	0.0751893
MI	1	Boot66	0.0591946
OM	1	Boot66	0.0675919
PK	1	Boot66	0.0694631
SI	1	Boot66	0.062548
GC	8.84211	Boot66	0.0680779
HD	8.84211	Boot66	0.0780442
MI	8.84211	Boot66	0.0600568
OM	8.84211	Boot66	0.0865654
PK	8.84211	Boot66	0.0773629
SI	8.84211	Boot66	0.0588055
GC	1	Boot67	0.0880501
HD	1	Boot67	0.111977
MI	1	Boot67	0.0660484
OM	1	Boot67	0.0921346
PK	1	Boot67	0.092534
SI	1	Boot67	0.091198
GC	8.84211	Boot67	0.084179
HD	8.84211	Boot67	0.103896
MI	8.84211	Boot67	0.0694812
OM	8.84211	Boot67	0.112622
PK	8.84211	Boot67	0.104582
SI	8.84211	Boot67	0.0937846
GC	1	Boot68	0.0660953
HD	1	Boot68	0.0976978
MI	1	Boot68	0.0649172
OM	1	Boot68	0.0689253
PK	1	Boot68	0.0705846
SI	1	Boot68	0.068168
GC	8.84211	Boot68	0.081956
HD	8.84211	Boot68	0.0920662
MI	8.84211	Boot68	0.0716043
OM	8.84211	Boot68	0.100743
PK	8.84211	Boot68	0.0959831
SI	8.84211	Boot68	0.0720744
GC	1	Boot69	0.0787098
HD	1	Boot69	0.105039
MI	1	Boot69	0.0626875
OM	1	Boot69	0.0882825
PK	1	Boot69	0.0868801
SI	1	Boot69	0.0743549
GC	8.84211	Boot69	0.088133
HD	8.84211	Boot69	0.105236
MI	8.84211	Boot69	0.0579404
OM	8.84211	Boot69	0.104029
PK	8.84211	Boot69	0.101501
SI	8.84211	Boot69	0.0832301
GC	1	Boot70	0.0735557
HD	1	Boot70	0.0981018
MI	1	Boot70	0.0649853
OM	1	Boot70	0.071618
PK	1	Boot70	0.0764714
SI	1	Boot70	0.0715041
GC	8.84211	Boot70	0.0766321
HD	8.84211	Boot70	0.0924673
MI	8.84211	Boot70	0.0613334
OM	8.84211	Boot70	0.0953155
PK	8.84211	Boot70	0.0915921
SI	8.84211	Boot70	0.0682209
GC	1	Boot71	0.0657737
HD	1	Boot71	0.075734
MI	1	Boot71	0.0559252
OM	1	Boot71	0.0672792
PK	1	Boot71	0.0666856
SI	1	Boot71	0.0716878
GC	8.84211	Boot71	0.0770653
HD	8.84211	Boot71	0.0903247
MI	8.84211	Boot71	0.0627279
OM	8.84211	Boot71	0.0978494
PK	8.84211	Boot71	0.0818639
SI	8.84211	Boot71	0.0755119
GC	1	Boot72	0.0735565
HD	1	Boot72	0.101868
MI	1	Boot72	0.0750835
OM	1	Boot72	0.0672299
PK	1	Boot72	0.0837606
SI	1	Boot72	0.0668909
GC	8.84211	Boot72	0.0794884
HD	8.84211	Boot72	0.0908702
MI	8.84211	Boot72	0.0737965
OM	8.84211	Boot72	0.117872
PK	8.84211	Boot72	0.0956121
SI	8.84211	Boot72	0.07305
GC	1	Boot73	0.078827
HD	1	Boot73	0.0849962
MI	1	Boot73	0.0717816
OM	1	Boot73	0.0806339
PK	1	Boot73	0.0738084
SI	1	Boot73	0.0735888
GC	8.84211	Boot73	0.0762603
HD	8.84211	Boot73	0.0820136
MI	8.84211	Boot73	0.07857
OM	8.84211	Boot73	0.0932227
PK	8.84211	Boot73	0.0828135
SI	8.84211	Boot73	0.0646514
GC	1	Boot74	0.053943
HD	1	Boot74	0.085264
MI	1	Boot74	0.0497539
OM	1	Boot74	0.0748244
PK	1	Boot74	0.0545478
SI	1	Boot74	0.0500799
GC	8.84211	Boot74	0.0681503
HD	8.84211	Boot74	0.0821198
MI	8.84211	Boot74	0.0578722
OM	8.84211	Boot74	0.109618
PK	8.84211	Boot74	0.0686942
SI	8.84211	Boot74	0.058933
GC	1	Boot75	0.0691076
HD	1	Boot75	0.116475
MI	1	Boot75	0.07722
OM	1	Boot75	0.0803196
PK	1	Boot75	0.0738621
SI	1	Boot75	0.0722751
GC	8.84211	Boot75	0.0898243
HD	8.84211	Boot75	0.111746
MI	8.84211	Boot75	0.0780147
OM	8.84211	Boot75	0.116909
PK	8.84211	Boot75	0.104613
SI	8.84211	Boot75	0.0858516
GC	1	Boot76	0.056501
HD	1	Boot76	0.0923551
MI	1	Boot76	0.0593091
OM	1	Boot76	0.0602603
PK	1	Boot76	0.061087
SI	1	Boot76	0.0609039
GC	8.84211	Boot76	0.0718772
HD	8.84211	Boot76	0.0913173
MI	8.84211	Boot76	0.0604205
OM	8.84211	Boot76	0.0884992
PK	8.84211	Boot76	0.0878185
SI	8.84211	Boot76	0.0779541
GC	1	Boot77	0.0797978
HD	1	Boot77	0.105038
MI	1	Boot77	0.0663106
OM	1	Boot77	0.0883909
PK	1	Boot77	0.0873319
SI	1	Boot77	0.0797574
GC	8.84211	Boot77	0.0741796
HD	8.84211	Boot77	0.0997187
MI	8.84211	Boot77	0.0723421
OM	8.84211	Boot77	0.103811
PK	8.84211	Boot77	0.0956963
SI	8.84211	Boot77	0.0718537
GC	1	Boot78	0.0878494
HD	1	Boot78	0.106861
MI	1	Boot78	0.0740777
OM	1	Boot78	0.0871132
PK	1	Boot78	0.0928824
SI	1	Boot78	0.0843296
GC	8.84211	Boot78	0.0912173
HD	8.84211	Boot78	0.0990408
MI	8.84211	Boot78	0.0691397
OM	8.84211	Boot78	0.107314
PK	8.84211	Boot78	0.101617
SI	8.84211	Boot78	0.0804152
GC	1	Boot79	0.0630589
HD	1	Boot79	0.0831459
MI	1	Boot79	0.0600163
OM	1	Boot79	0.0605491
PK	1	Boot79	0.0702028
SI	1	Boot79	0.064936
GC	8.84211	Boot79	0.0666127
HD	8.84211	Boot79	0.0785175
MI	8.84211	Boot79	0.0530267
OM	8.84211	Boot79	0.076134
PK	8.84211	Boot79	0.0789279
SI	8.84211	Boot79	0.0639575
GC	1	Boot80	0.0693159
HD	1	Boot80	0.094195
MI	1	Boot80	0.0720449
OM	1	Boot80	0.0736202
PK	1	Boot80	0.0697017
SI	1	Boot80	0.0680813
GC	8.84211	Boot80	0.0829183
HD	8.84211	Boot80	0.0850714
MI	8.84211	Boot80	0.0712438
OM	8.84211	Boot80	0.100149
PK	8.84211	Boot80	0.0863441
SI	8.84211	Boot80	0.0734512
GC	1	Boot81	0.0706975
HD	1	Boot81	0.100227
MI	1	Boot81	0.0562302
OM	1	Boot81	0.0733424
PK	1	Boot81	0.0767112
SI	1	Boot81	0.0665533
GC	8.84211	Boot81	0.0847024
HD	8.84211	Boot81	0.0955196
MI	8.84211	Boot81	0.063234
OM	8.84211	Boot81	0.106433
PK	8.84211	Boot81	0.0985354
SI	8.84211	Boot81	0.0777798
GC	1	Boot82	0.0816194
HD	1	Boot82	0.104189
MI	1	Boot82	0.0705402
OM	1	Boot82	0.0817924
PK	1	Boot82	0.0815861
SI	1	Boot82	0.0775537
GC	8.84211	Boot82	0.08723
HD	8.84211	Boot82	0.101406
MI	8.84211	Boot82	0.0800707
OM	8.84211	Boot82	0.111548
PK	8.84211	Boot82	0.0988838
SI	8.84211	Boot82	0.0760931
GC	1	Boot83	0.0900945
HD	1	Boot83	0.116176
MI	1	Boot83	0.0713205
OM	1	Boot83	0.101975
PK	1	Boot83	0.105348
SI	1	Boot83	0.0946855
GC	8.84211	Boot83	0.0809083
HD	8.84211	Boot83	0.0988035
MI	8.84211	Boot83	0.0652726
OM	8.84211	Boot83	0.105102
PK	8.84211	Boot83	0.0964701
SI	8.84211	Boot83	0.0791615
GC	1	Boot84	0.0694993
HD	1	Boot84	0.0936796
MI	1	Boot84	0.0664982
OM	1	Boot84	0.0785335
PK	1	Boot84	0.0753413
SI	1	Boot84	0.0691761
GC	8.84211	Boot84	0.0801533
HD	8.84211	Boot84	0.0943475
MI	8.84211	Boot84	0.0743519
OM	8.84211	Boot84	0.09988
PK	8.84211	Boot84	0.0972299
SI	8.84211	Boot84	0.0745971
GC	1	Boot85	0.0726361
HD	1	Boot85	0.0957104
MI	1	Boot85	0.0670758
OM	1	Boot85	0.0753839
PK	1	Boot85	0.0683027
SI	1	Boot85	0.0691583
GC	8.84211	Boot85	0.0816063
HD	8.84211	Boot85	0.103843
MI	8.84211	Boot85	0.065119
OM	8.84211	Boot85	0.115103
PK	8.84211	Boot85	0.0859199
SI	8.84211	Boot85	0.0743953
GC	1	Boot86	0.0643025
HD	1	Boot86	0.0881744
MI	1	Boot86	0.0758145
OM	1	Boot86	0.0804592
PK	1	Boot86	0.0801647
SI	1	Boot86	0.079608
GC	8.84211	Boot86	0.0684039
HD	8.84211	Boot86	0.091238
MI	8.84211	Boot86	0.0626401
OM	8.84211	Boot86	0.112616
PK	8.84211	Boot86	0.0956086
SI	8.84211	Boot86	0.0883464
GC	1	Boot87	0.0629978
HD	1	Boot87	0.0942749
MI	1	Boot87	0.0632116
OM	1	Boot87	0.064142
PK	1	Boot87	0.0718989
SI	1	Boot87	0.061632
GC	8.84211	Boot87	0.0800008
HD	8.84211	Boot87	0.083804
MI	8.84211	Boot87	0.0582802
OM	8.84211	Boot87	0.100386
PK	8.84211	Boot87	0.0875849
SI	8.84211	Boot87	0.0807737
GC	1	Boot88	0.0671029
HD	1	Boot88	0.0829531
MI	1	Boot88	0.0597091
OM	1	Boot88	0.0655197
PK	1	Boot88	0.0696746
SI	1	Boot88	0.0647279
GC	8.84211	Boot88	0.073838
HD	8.84211	Boot88	0.0804333
MI	8.84211	Boot88	0.0599243
OM	8.84211	Boot88	0.0855814
PK	8.84211	Boot88	0.0835345
SI	8.84211	Boot88	0.0625378
GC	1	Boot89	0.0658019
HD	1	Boot89	0.08662
MI	1	Boot89	0.0578454
OM	1	Boot89	0.0675351
PK	1	Boot89	0.0671881
SI	1	Boot89	0.0620661
GC	8.84211	Boot89	0.0741467
HD	8.84211	Boot89	0.0833455
MI	8.84211	Boot89	0.0640232
OM	8.84211	Boot89	0.101761
PK	8.84211	Boot89	0.0831122
SI	8.84211	Boot89	0.0674018
GC	1	Boot90	0.100206
HD	1	Boot90	0.115881
MI	1	Boot90	0.0682176
OM	1	Boot90	0.0993532
PK	1	Boot90	0.110292
SI	1	Boot90	0.0942618
GC	8.84211	Boot90	0.0956202
HD	8.84211	Boot90	0.105151
MI	8.84211	Boot90	0.0664224
OM	8.84211	Boot90	0.128128
PK	8.84211	Boot90	0.111193
SI	8.84211	Boot90	0.0834319
GC	1	Boot91	0.0796921
HD	1	Boot91	0.0925894
MI	1	Boot91	0.0711088
OM	1	Boot91	0.0880675
PK	1	Boot91	0.0746967
SI	1	Boot91	0.0770884
GC	8.84211	Boot91	0.0772472
HD	8.84211	Boot91	0.0911987
MI	8.84211	Boot91	0.0730657
OM	8.84211	Boot91	0.0983436
PK	8.84211	Boot91	0.0833407
SI	8.84211	Boot91	0.0712055
GC	1	Boot92	0.0656363
HD	1	Boot92	0.0929195
MI	1	Boot92	0.0741977
OM	1	Boot92	0.0594729
PK	1	Boot92	0.0668244
SI	1	Boot92	0.0601283
GC	8.84211	Boot92	0.0841602
HD	8.84211	Boot92	0.0920713
MI	8.84211	Boot92	0.0741157
OM	8.84211	Boot92	0.0885534
PK	8.84211	Boot92	0.0956575
SI	8.84211	Boot92	0.0691293
GC	1	Boot93	0.068822
HD	1	Boot93	0.0921713
MI	1	Boot93	0.0771613
OM	1	Boot93	0.0731654
PK	1	Boot93	0.0764263
SI	1	Boot93	0.0695578
GC	8.84211	Boot93	0.0821047
HD	8.84211	Boot93	0.0953819
MI	8.84211	Boot93	0.0728069
OM	8.84211	Boot93	0.1
PK	8.84211	Boot93	0.099345
SI	8.84211	Boot93	0.0748939
GC	1	Boot94	0.0849579
HD	1	Boot94	0.108454
MI	1	Boot94	0.0804364
OM	1	Boot94	0.0811671
PK	1	Boot94	0.0873616
SI	1	Boot94	0.0831395
GC	8.84211	Boot94	0.0896503
HD	8.84211	Boot94	0.102923
MI	8.84211	Boot94	0.0795738
OM	8.84211	Boot94	0.100836
PK	8.84211	Boot94	0.10584
SI	8.84211	Boot94	0.0813716
GC	1	Boot95	0.0585652
HD	1	Boot95	0.10173
MI	1	Boot95	0.0603585
OM	1	Boot95	0.0695831
PK	1	Boot95	0.0720641
SI	1	Boot95	0.0571025
GC	8.84211	Boot95	0.0654342
HD	8.84211	Boot95	0.0970281
MI	8.84211	Boot95	0.0598997
OM	8.84211	Boot95	0.106884
PK	8.84211	Boot95	0.0933434
SI	8.84211	Boot95	0.068515
GC	1	Boot96	0.061677
HD	1	Boot96	0.0894861
MI	1	Boot96	0.0450328
OM	1	Boot96	0.0586037
PK	1	Boot96	0.0627413
SI	1	Boot96	0.0576442
GC	8.84211	Boot96	0.0622484
HD	8.84211	Boot96	0.0760694
MI	8.84211	Boot96	0.0551655
OM	8.84211	Boot96	0.0810588
PK	8.84211	Boot96	0.0764081
SI	8.84211	Boot96	0.0570525
GC	1	Boot97	0.0648541
HD	1	Boot97	0.0947221
MI	1	Boot97	0.0723853
OM	1	Boot97	0.0714262
PK	1	Boot97	0.0655805
SI	1	Boot97	0.0696781
GC	8.84211	Boot97	0.0781227
HD	8.84211	Boot97	0.0953849
MI	8.84211	Boot97	0.0677577
OM	8.84211	Boot97	0.114904
PK	8.84211	Boot97	0.0870272
SI	8.84211	Boot97	0.0833726
GC	1	Boot98	0.0788791
HD	1	Boot98	0.111803
MI	1	Boot98	0.0745308
OM	1	Boot98	0.0787307
PK	1	Boot98	0.0830894
SI	1	Boot98	0.0785928
GC	8.84211	Boot98	0.0860941
HD	8.84211	Boot98	0.106258
MI	8.84211	Boot98	0.0720147
OM	8.84211	Boot98	0.104608
PK	8.84211	Boot98	0.0961072
SI	8.84211	Boot98	0.0784156
GC	1	Boot99	0.0655185
HD	1	Boot99	0.0951265
MI	1	Boot99	0.0708135
OM	1	Boot99	0.0767665
PK	1	Boot99	0.0823228
SI	1	Boot99	0.0826332
GC	8.84211	Boot99	0.0697545
HD	8.84211	Boot99	0.0938872
MI	8.84211	Boot99	0.0667096
OM	8.84211	Boot99	0.100789
PK	8.84211	Boot99	0.0909289
SI	8.84211	Boot99	0.0879756
GC	1	Boot100	0.0698033
HD	1	Boot100	0.0897903
MI	1	Boot100	0.0634977
OM	1	Boot100	0.0670391
PK	1	Boot100	0.0725189
SI	1	Boot100	0.0673317
GC	8.84211	Boot100	0.0633104
HD	8.84211	Boot100	0.077931
MI	8.84211	Boot100	0.0543754
OM	8.84211	Boot100	0.0738869
PK	8.84211	Boot100	0.0754799
SI	8.84211	Boot100	0.0566191
GC	1	Boot101	0.0677243
HD	1	Boot101	0.100322
MI	1	Boot101	0.0674776
OM	1	Boot101	0.0716959
PK	1	Boot101	0.0708668
SI	1	Boot101	0.0665412
GC	8.84211	Boot101	0.0740558
HD	8.84211	Boot101	0.0886508
MI	8.84211	Boot101	0.0739359
OM	8.84211	Boot101	0.0928095
PK	8.84211	Boot101	0.0920849
SI	8.84211	Boot101	0.0678757
GC	1	Boot102	0.0784112
HD	1	Boot102	0.104206
MI	1	Boot102	0.0748488
OM	1	Boot102	0.0768031
PK	1	Boot102	0.0862352
SI	1	Boot102	0.0777005
GC	8.84211	Boot102	0.0897902
HD	8.84211	Boot102	0.101691
MI	8.84211	Boot102	0.074966
OM	8.84211	Boot102	0.0924342
PK	8.84211	Boot102	0.0998096
SI	8.84211	Boot102	0.0853575
GC	1	Boot103	0.0541124
HD	1	Boot103	0.0818275
MI	1	Boot103	0.0588681
OM	1	Boot103	0.0582573
PK	1	Boot103	0.0579504
SI	1	Boot103	0.0511513
GC	8.84211	Boot103	0.0723614
HD	8.84211	Boot103	0.077819
MI	8.84211	Boot103	0.0555823
OM	8.84211	Boot103	0.0940323
PK	8.84211	Boot103	0.0829668
SI	8.84211	Boot103	0.0642091
GC	1	Boot104	0.0670593
HD	1	Boot104	0.108175
MI	1	Boot104	0.074453
OM	1	Boot104	0.0706537
PK	1	Boot104	0.0713531
SI	1	Boot104	0.0652213
GC	8.84211	Boot104	0.0735646
HD	8.84211	Boot104	0.0951567
MI	8.84211	Boot104	0.0679401
OM	8.84211	Boot104	0.102871
PK	8.84211	Boot104	0.0893222
SI	8.84211	Boot104	0.0726803
GC	1	Boot105	0.0662799
HD	1	Boot105	0.0856753
MI	1	Boot105	0.0668761
OM	1	Boot105	0.0757428
PK	1	Boot105	0.0688778
SI	1	Boot105	0.0679344
GC	8.84211	Boot105	0.0749487
HD	8.84211	Boot105	0.088595
MI	8.84211	Boot105	0.0484928
OM	8.84211	Boot105	0.0972695
PK	8.84211	Boot105	0.0947059
SI	8.84211	Boot105	0.0715806
GC	1	Boot106	0.0528608
HD	1	Boot106	0.0952976
MI	1	Boot106	0.0705018
OM	1	Boot106	0.0817453
PK	1	Boot106	0.0866748
SI	1	Boot106	0.0878435
GC	8.84211	Boot106	0.0600579
HD	8.84211	Boot106	0.0873981
MI	8.84211	Boot106	0.0742646
OM	8.84211	Boot106	0.105238
PK	8.84211	Boot106	0.101801
SI	8.84211	Boot106	0.0805113
GC	1	Boot107	0.0698621
HD	1	Boot107	0.0924855
MI	1	Boot107	0.0587607
OM	1	Boot107	0.0753682
PK	1	Boot107	0.0790783
SI	1	Boot107	0.0737803
GC	8.84211	Boot107	0.0682034
HD	8.84211	Boot107	0.0896472
MI	8.84211	Boot107	0.0643958
OM	8.84211	Boot107	0.0887473
PK	8.84211	Boot107	0.088801
SI	8.84211	Boot107	0.0683262
GC	1	Boot108	0.080829
HD	1	Boot108	0.104249
MI	1	Boot108	0.0717546
OM	1	Boot108	0.0811748
PK	1	Boot108	0.0827534
SI	1	Boot108	0.0838254
GC	8.84211	Boot108	0.0981546
HD	8.84211	Boot108	0.106621
MI	8.84211	Boot108	0.0702506
OM	8.84211	Boot108	0.100419
PK	8.84211	Boot108	0.107421
SI	8.84211	Boot108	0.0875625
GC	1	Boot109	0.0538199
HD	1	Boot109	0.0714422
MI	1	Boot109	0.0549144
OM	1	Boot109	0.0527847
PK	1	Boot109	0.0623223
SI	1	Boot109	0.0507612
GC	8.84211	Boot109	0.0661386
HD	8.84211	Boot109	0.0777312
MI	8.84211	Boot109	0.0524951
OM	8.84211	Boot109	0.079581
PK	8.84211	Boot109	0.0771059
SI	8.84211	Boot109	0.0623798
GC	1	Boot110	0.0610384
HD	1	Boot110	0.0924483
MI	1	Boot110	0.06799
OM	1	Boot110	0.0803707
PK	1	Boot110	0.0728956
SI	1	Boot110	0.06291
GC	8.84211	Boot110	0.0774018
HD	8.84211	Boot110	0.0990342
MI	8.84211	Boot110	0.0795919
OM	8.84211	Boot110	0.12553
PK	8.84211	Boot110	0.0966302
SI	8.84211	Boot110	0.0797752
GC	1	Boot111	0.0650243
HD	1	Boot111	0.109381
MI	1	Boot111	0.0749469
OM	1	Boot111	0.0914639
PK	1	Boot111	0.0784656
SI	1	Boot111	0.0713869
GC	8.84211	Boot111	0.0744155
HD	8.84211	Boot111	0.1056
MI	8.84211	Boot111	0.0709892
OM	8.84211	Boot111	0.118846
PK	8.84211	Boot111	0.0890255
SI	8.84211	Boot111	0.0710499
GC	1	Boot112	0.0669863
HD	1	Boot112	0.0822942
MI	1	Boot112	0.0669493
OM	1	Boot112	0.0684946
PK	1	Boot112	0.0729048
SI	1	Boot112	0.0658579
GC	8.84211	Boot112	0.0740795
HD	8.84211	Boot112	0.0861775
MI	8.84211	Boot112	0.0586152
OM	8.84211	Boot112	0.0885328
PK	8.84211	Boot112	0.0880622
SI	8.84211	Boot112	0.0672633
GC	1	Boot113	0.0738016
HD	1	Boot113	0.0865009
MI	1	Boot113	0.0538737
OM	1	Boot113	0.0750766
PK	1	Boot113	0.076863
SI	1	Boot113	0.0705585
GC	8.84211	Boot113	0.0860658
HD	8.84211	Boot113	0.0978623
MI	8.84211	Boot113	0.0687392
OM	8.84211	Boot113	0.113808
PK	8.84211	Boot113	0.101001
SI	8.84211	Boot113	0.0768949
GC	1	Boot114	0.0696062
HD	1	Boot114	0.0944964
MI	1	Boot114	0.0643252
OM	1	Boot114	0.0792692
PK	1	Boot114	0.0777969
SI	1	Boot114	0.0651562
GC	8.84211	Boot114	0.0731605
HD	8.84211	Boot114	0.0894419
MI	8.84211	Boot114	0.0597974
OM	8.84211	Boot114	0.0996252
PK	8.84211	Boot114	0.0882712
SI	8.84211	Boot114	0.0689505
GC	1	Boot115	0.0613639
HD	1	Boot115	0.0875437
MI	1	Boot115	0.0670267
OM	1	Boot115	0.0698381
PK	1	Boot115	0.0650733
SI	1	Boot115	0.0588369
GC	8.84211	Boot115	0.0799576
HD	8.84211	Boot115	0.096224
MI	8.84211	Boot115	0.0642806
OM	8.84211	Boot115	0.090985
PK	8.84211	Boot115	0.0851074
SI	8.84211	Boot115	0.0715913
GC	1	Boot116	0.0638215
HD	1	Boot116	0.106503
MI	1	Boot116	0.0651861
OM	1	Boot116	0.055372
PK	1	Boot116	0.0666783
SI	1	Boot116	0.0642573
GC	8.84211	Boot116	0.0753124
HD	8.84211	Boot116	0.101073
MI	8.84211	Boot116	0.0608064
OM	8.84211	Boot116	0.0698932
PK	8.84211	Boot116	0.0819137
SI	8.84211	Boot116	0.0683887
GC	1	Boot117	0.0572003
HD	1	Boot117	0.0825757
MI	1	Boot117	0.0542293
OM	1	Boot117	0.062651
PK	1	Boot117	0.0578098
SI	1	Boot117	0.0540325
GC	8.84211	Boot117	0.067217
HD	8.84211	Boot117	0.0744307
MI	8.84211	Boot117	0.0532644
OM	8.84211	Boot117	0.0932297
PK	8.84211	Boot117	0.0674753
SI	8.84211	Boot117	0.0609759
GC	1	Boot118	0.0700587
HD	1	Boot118	0.0975647
MI	1	Boot118	0.0654326
OM	1	Boot118	0.0766875
PK	1	Boot118	0.0785423
SI	1	Boot118	0.0686703
GC	8.84211	Boot118	0.0751766
HD	8.84211	Boot118	0.0960529
MI	8.84211	Boot118	0.0746414
OM	8.84211	Boot118	0.1037
PK	8.84211	Boot118	0.0996161
SI	8.84211	Boot118	0.0710241
GC	1	Boot119	0.0721873
HD	1	Boot119	0.103623
MI	1	Boot119	0.0568013
OM	1	Boot119	0.0771463
PK	1	Boot119	0.0812384
SI	1	Boot119	0.0651528
GC	8.84211	Boot119	0.0817736
HD	8.84211	Boot119	0.102723
MI	8.84211	Boot119	0.0609168
OM	8.84211	Boot119	0.111642
PK	8.84211	Boot119	0.0909875
SI	8.84211	Boot119	0.0750722
GC	1	Boot120	0.0862259
HD	1	Boot120	0.123255
MI	1	Boot120	0.0791482
OM	1	Boot120	0.0895466
PK	1	Boot120	0.090004
SI	1	Boot120	0.0793617
GC	8.84211	Boot120	0.101108
HD	8.84211	Boot120	0.112987
MI	8.84211	Boot120	0.0751995
OM	8.84211	Boot120	0.123035
PK	8.84211	Boot120	0.112826
SI	8.84211	Boot120	0.10306
GC	1	Boot121	0.0787721
HD	1	Boot121	0.107345
MI	1	Boot121	0.0714921
OM	1	Boot121	0.0832547
PK	1	Boot121	0.0821942
SI	1	Boot121	0.0753006
GC	8.84211	Boot121	0.0839069
HD	8.84211	Boot121	0.100716
MI	8.84211	Boot121	0.0655907
OM	8.84211	Boot121	0.105163
PK	8.84211	Boot121	0.0910697
SI	8.84211	Boot121	0.0717017
GC	1	Boot122	0.0688949
HD	1	Boot122	0.0750881
MI	1	Boot122	0.0576295
OM	1	Boot122	0.0708523
PK	1	Boot122	0.0734874
SI	1	Boot122	0.0690882
GC	8.84211	Boot122	0.075298
HD	8.84211	Boot122	0.0816735
MI	8.84211	Boot122	0.0648287
OM	8.84211	Boot122	0.107851
PK	8.84211	Boot122	0.0869418
SI	8.84211	Boot122	0.0715306
GC	1	Boot123	0.0633969
HD	1	Boot123	0.0973139
MI	1	Boot123	0.0632296
OM	1	Boot123	0.0641244
PK	1	Boot123	0.0647475
SI	1	Boot123	0.0638571
GC	8.84211	Boot123	0.0746901
HD	8.84211	Boot123	0.0949835
MI	8.84211	Boot123	0.066643
OM	8.84211	Boot123	0.0978609
PK	8.84211	Boot123	0.0905155
SI	8.84211	Boot123	0.0715686
GC	1	Boot124	0.0815943
HD	1	Boot124	0.0934225
MI	1	Boot124	0.0752941
OM	1	Boot124	0.0830667
PK	1	Boot124	0.086607
SI	1	Boot124	0.0742103
GC	8.84211	Boot124	0.0834428
HD	8.84211	Boot124	0.0941957
MI	8.84211	Boot124	0.0708911
OM	8.84211	Boot124	0.108717
PK	8.84211	Boot124	0.0991702
SI	8.84211	Boot124	0.0738949
GC	1	Boot125	0.0674137
HD	1	Boot125	0.104553
MI	1	Boot125	0.0624265
OM	1	Boot125	0.0694085
PK	1	Boot125	0.073389
SI	1	Boot125	0.067668
GC	8.84211	Boot125	0.0802519
HD	8.84211	Boot125	0.0977847
MI	8.84211	Boot125	0.0581855
OM	8.84211	Boot125	0.115808
PK	8.84211	Boot125	0.093322
SI	8.84211	Boot125	0.0782302
GC	1	Boot126	0.0673996
HD	1	Boot126	0.0859909
MI	1	Boot126	0.0619028
OM	1	Boot126	0.0777306
PK	1	Boot126	0.0781929
SI	1	Boot126	0.0708783
GC	8.84211	Boot126	0.0707407
HD	8.84211	Boot126	0.0890858
MI	8.84211	Boot126	0.0555407
OM	8.84211	Boot126	0.0885257
PK	8.84211	Boot126	0.0895036
SI	8.84211	Boot126	0.0702352
GC	1	Boot127	0.0690939
HD	1	Boot127	0.091232
MI	1	Boot127	0.0680708
OM	1	Boot127	0.0685516
PK	1	Boot127	0.0694369
SI	1	Boot127	0.0660953
GC	8.84211	Boot127	0.0742422
HD	8.84211	Boot127	0.0869945
MI	8.84211	Boot127	0.0750569
OM	8.84211	Boot127	0.103096
PK	8.84211	Boot127	0.100215
SI	8.84211	Boot127	0.0721278
GC	1	Boot128	0.0550437
HD	1	Boot128	0.0878649
MI	1	Boot128	0.0630407
OM	1	Boot128	0.0586798
PK	1	Boot128	0.0633853
SI	1	Boot128	0.0546093
GC	8.84211	Boot128	0.059859
HD	8.84211	Boot128	0.0886202
MI	8.84211	Boot128	0.0619424
OM	8.84211	Boot128	0.0868852
PK	8.84211	Boot128	0.0832461
SI	8.84211	Boot128	0.0658059
GC	1	Boot129	0.0727575
HD	1	Boot129	0.110506
MI	1	Boot129	0.0677771
OM	1	Boot129	0.077934
PK	1	Boot129	0.0767921
SI	1	Boot129	0.0738506
GC	8.84211	Boot129	0.0692786
HD	8.84211	Boot129	0.0983006
MI	8.84211	Boot129	0.0597349
OM	8.84211	Boot129	0.0999831
PK	8.84211	Boot129	0.0843062
SI	8.84211	Boot129	0.0653914
GC	1	Boot130	0.0862977
HD	1	Boot130	0.0942426
MI	1	Boot130	0.076303
OM	1	Boot130	0.0895502
PK	1	Boot130	0.0821599
SI	1	Boot130	0.0735067
GC	8.84211	Boot130	0.0922588
HD	8.84211	Boot130	0.0911137
MI	8.84211	Boot130	0.0687747
OM	8.84211	Boot130	0.13125
PK	8.84211	Boot130	0.0962661
SI	8.84211	Boot130	0.0759537
GC	1	Boot131	0.0832716
HD	1	Boot131	0.0922883
MI	1	Boot131	0.0725392
OM	1	Boot131	0.0826684
PK	1	Boot131	0.084912
SI	1	Boot131	0.0781534
GC	8.84211	Boot131	0.0888514
HD	8.84211	Boot131	0.0887353
MI	8.84211	Boot131	0.0689536
OM	8.84211	Boot131	0.116583
PK	8.84211	Boot131	0.0925724
SI	8.84211	Boot131	0.0806243
GC	1	Boot132	0.0732784
HD	1	Boot132	0.108066
MI	1	Boot132	0.0679292
OM	1	Boot132	0.0774042
PK	1	Boot132	0.0790531
SI	1	Boot132	0.0689322
GC	8.84211	Boot132	0.0848262
HD	8.84211	Boot132	0.100755
MI	8.84211	Boot132	0.0698843
OM	8.84211	Boot132	0.102634
PK	8.84211	Boot132	0.0982363
SI	8.84211	Boot132	0.0745969
GC	1	Boot133	0.0741744
HD	1	Boot133	0.108133
MI	1	Boot133	0.0728267
OM	1	Boot133	0.0753879
PK	1	Boot133	0.0781632
SI	1	Boot133	0.0689919
GC	8.84211	Boot133	0.0880151
HD	8.84211	Boot133	0.100671
MI	8.84211	Boot133	0.0675589
OM	8.84211	Boot133	0.109234
PK	8.84211	Boot133	0.106413
SI	8.84211	Boot133	0.0795712
GC	1	Boot134	0.0816458
HD	1	Boot134	0.0957852
MI	1	Boot134	0.0738791
OM	1	Boot134	0.0847761
PK	1	Boot134	0.0866744
SI	1	Boot134	0.0843751
GC	8.84211	Boot134	0.0893397
HD	8.84211	Boot134	0.0982871
MI	8.84211	Boot134	0.0764225
OM	8.84211	Boot134	0.114322
PK	8.84211	Boot134	0.107257
SI	8.84211	Boot134	0.0810847
GC	1	Boot135	0.080916
HD	1	Boot135	0.114296
MI	1	Boot135	0.0770943
OM	1	Boot135	0.0788728
PK	1	Boot135	0.0855167
SI	1	Boot135	0.0808179
GC	8.84211	Boot135	0.0887975
HD	8.84211	Boot135	0.108725
MI	8.84211	Boot135	0.0810309
OM	8.84211	Boot135	0.109485
PK	8.84211	Boot135	0.11443
SI	8.84211	Boot135	0.0815942
GC	1	Boot136	0.0863602
HD	1	Boot136	0.105943
MI	1	Boot136	0.0778115
OM	1	Boot136	0.0893465
PK	1	Boot136	0.0937824
SI	1	Boot136	0.0841623
GC	8.84211	Boot136	0.098366
HD	8.84211	Boot136	0.108859
MI	8.84211	Boot136	0.0783564
OM	8.84211	Boot136	0.142411
PK	8.84211	Boot136	0.109041
SI	8.84211	Boot136	0.0909074
GC	1	Boot137	0.072098
HD	1	Boot137	0.109029
MI	1	Boot137	0.0746878
OM	1	Boot137	0.0680786
PK	1	Boot137	0.0778352
SI	1	Boot137	0.069967
GC	8.84211	Boot137	0.0709293
HD	8.84211	Boot137	0.0891225
MI	8.84211	Boot137	0.0641658
OM	8.84211	Boot137	0.0961217
PK	8.84211	Boot137	0.0857511
SI	8.84211	Boot137	0.0627656
GC	1	Boot138	0.0748943
HD	1	Boot138	0.0943282
MI	1	Boot138	0.0639258
OM	1	Boot138	0.0800777
PK	1	Boot138	0.0822008
SI	1	Boot138	0.0732058
GC	8.84211	Boot138	0.0672043
HD	8.84211	Boot138	0.0877535
MI	8.84211	Boot138	0.0640319
OM	8.84211	Boot138	0.0853
PK	8.84211	Boot138	0.0879349
SI	8.84211	Boot138	0.0635752
GC	1	Boot139	0.0620798
HD	1	Boot139	0.103263
MI	1	Boot139	0.0624988
OM	1	Boot139	0.0569658
PK	1	Boot139	0.0662075
SI	1	Boot139	0.0590397
GC	8.84211	Boot139	0.0843697
HD	8.84211	Boot139	0.103283
MI	8.84211	Boot139	0.0615433
OM	8.84211	Boot139	0.102063
PK	8.84211	Boot139	0.0997747
SI	8.84211	Boot139	0.0819423
GC	1	Boot140	0.0579638
HD	1	Boot140	0.104558
MI	1	Boot140	0.0664383
OM	1	Boot140	0.0594038
PK	1	Boot140	0.0606914
SI	1	Boot140	0.0564082
GC	8.84211	Boot140	0.0745048
HD	8.84211	Boot140	0.097446
MI	8.84211	Boot140	0.0692081
OM	8.84211	Boot140	0.0855173
PK	8.84211	Boot140	0.0821236
SI	8.84211	Boot140	0.0672641
GC	1	Boot141	0.0640104
HD	1	Boot141	0.101435
MI	1	Boot141	0.060863
OM	1	Boot141	0.0680663
PK	1	Boot141	0.067568
SI	1	Boot141	0.0597028
GC	8.84211	Boot141	0.0750896
HD	8.84211	Boot141	0.087793
MI	8.84211	Boot141	0.0548562
OM	8.84211	Boot141	0.0982684
PK	8.84211	Boot141	0.0953522
SI	8.84211	Boot141	0.0644211
GC	1	Boot142	0.0538862
HD	1	Boot142	0.0844561
MI	1	Boot142	0.0557826
OM	1	Boot142	0.064384
PK	1	Boot142	0.0652611
SI	1	Boot142	0.0556585
GC	8.84211	Boot142	0.0800422
HD	8.84211	Boot142	0.0919766
MI	8.84211	Boot142	0.0737361
OM	8.84211	Boot142	0.0967721
PK	8.84211	Boot142	0.0980046
SI	8.84211	Boot142	0.0731583
GC	1	Boot143	0.0692586
HD	1	Boot143	0.0947009
MI	1	Boot143	0.0696073
OM	1	Boot143	0.0758537
PK	1	Boot143	0.0764002
SI	1	Boot143	0.0707289
GC	8.84211	Boot143	0.0763169
HD	8.84211	Boot143	0.0904099
MI	8.84211	Boot143	0.0652095
OM	8.84211	Boot143	0.0944793
PK	8.84211	Boot143	0.0875175
SI	8.84211	Boot143	0.0740787
GC	1	Boot144	0.0855457
HD	1	Boot144	0.107752
MI	1	Boot144	0.0670845
OM	1	Boot144	0.0927083
PK	1	Boot144	0.0862303
SI	1	Boot144	0.0811465
GC	8.84211	Boot144	0.0868723
HD	8.84211	Boot144	0.104013
MI	8.84211	Boot144	0.0721165
OM	8.84211	Boot144	0.117834
PK	8.84211	Boot144	0.102574
SI	8.84211	Boot144	0.0777214
GC	1	Boot145	0.0612163
HD	1	Boot145	0.0918934
MI	1	Boot145	0.0662507
OM	1	Boot145	0.0614148
PK	1	Boot145	0.0630174
SI	1	Boot145	0.0574594
GC	8.84211	Boot145	0.076325
HD	8.84211	Boot145	0.0875241
MI	8.84211	Boot145	0.0643041
OM	8.84211	Boot145	0.0955825
PK	8.84211	Boot145	0.0875057
SI	8.84211	Boot145	0.0679467
GC	1	Boot146	0.0766401
HD	1	Boot146	0.0966241
MI	1	Boot146	0.0746093
OM	1	Boot146	0.0769931
PK	1	Boot146	0.0810302
SI	1	Boot146	0.0721491
GC	8.84211	Boot146	0.0869607
HD	8.84211	Boot146	0.0931957
MI	8.84211	Boot146	0.0744571
OM	8.84211	Boot146	0.0955967
PK	8.84211	Boot146	0.0986293
SI	8.84211	Boot146	0.0807166
GC	1	Boot147	0.0587878
HD	1	Boot147	0.0924474
MI	1	Boot147	0.0564844
OM	1	Boot147	0.0607752
PK	1	Boot147	0.0585583
SI	1	Boot147	0.0551906
GC	8.84211	Boot147	0.0635384
HD	8.84211	Boot147	0.0828233
MI	8.84211	Boot147	0.0557234
OM	8.84211	Boot147	0.0768691
PK	8.84211	Boot147	0.0644266
SI	8.84211	Boot147	0.0551917
GC	1	Boot148	0.0779234
HD	1	Boot148	0.0926484
MI	1	Boot148	0.0603391
OM	1	Boot148	0.0832476
PK	1	Boot148	0.0816572
SI	1	Boot148	0.0814973
GC	8.84211	Boot148	0.0765537
HD	8.84211	Boot148	0.0939673
MI	8.84211	Boot148	0.0633743
OM	8.84211	Boot148	0.110008
PK	8.84211	Boot148	0.0884839
SI	8.84211	Boot148	0.0743098
GC	1	Boot149	0.0744514
HD	1	Boot149	0.0976165
MI	1	Boot149	0.0631943
OM	1	Boot149	0.0793904
PK	1	Boot149	0.0798016
SI	1	Boot149	0.0753325
GC	8.84211	Boot149	0.0779283
HD	8.84211	Boot149	0.093363
MI	8.84211	Boot149	0.0595504
OM	8.84211	Boot149	0.105701
PK	8.84211	Boot149	0.0875186
SI	8.84211	Boot149	0.076632
GC	1	Boot150	0.065985
HD	1	Boot150	0.0818984
MI	1	Boot150	0.0620992
OM	1	Boot150	0.0706504
PK	1	Boot150	0.0669188
SI	1	Boot150	0.0659615
GC	8.84211	Boot150	0.0739895
HD	8.84211	Boot150	0.0871344
MI	8.84211	Boot150	0.0642282
OM	8.84211	Boot150	0.106769
PK	8.84211	Boot150	0.0793882
SI	8.84211	Boot150	0.0694552
GC	1	Boot151	0.0448067
HD	1	Boot151	0.0896113
MI	1	Boot151	0.0622204
OM	1	Boot151	0.0611238
PK	1	Boot151	0.0707643
SI	1	Boot151	0.0585244
GC	8.84211	Boot151	0.0557468
HD	8.84211	Boot151	0.0942772
MI	8.84211	Boot151	0.0645912
OM	8.84211	Boot151	0.0863684
PK	8.84211	Boot151	0.0896285
SI	8.84211	Boot151	0.0664688
GC	1	Boot152	0.0768554
HD	1	Boot152	0.111848
MI	1	Boot152	0.0785656
OM	1	Boot152	0.0818738
PK	1	Boot152	0.0835099
SI	1	Boot152	0.0826815
GC	8.84211	Boot152	0.0858726
HD	8.84211	Boot152	0.106449
MI	8.84211	Boot152	0.0811707
OM	8.84211	Boot152	0.125091
PK	8.84211	Boot152	0.0988112
SI	8.84211	Boot152	0.0833407
GC	1	Boot153	0.0553228
HD	1	Boot153	0.0831598
MI	1	Boot153	0.0530302
OM	1	Boot153	0.0633559
PK	1	Boot153	0.0631479
SI	1	Boot153	0.0541424
GC	8.84211	Boot153	0.0601511
HD	8.84211	Boot153	0.0775555
MI	8.84211	Boot153	0.0621887
OM	8.84211	Boot153	0.0759268
PK	8.84211	Boot153	0.07176
SI	8.84211	Boot153	0.0531608
GC	1	Boot154	0.0699104
HD	1	Boot154	0.0917136
MI	1	Boot154	0.0652487
OM	1	Boot154	0.0707435
PK	1	Boot154	0.0700398
SI	1	Boot154	0.0643838
GC	8.84211	Boot154	0.0861093
HD	8.84211	Boot154	0.0911615
MI	8.84211	Boot154	0.0659463
OM	8.84211	Boot154	0.0987581
PK	8.84211	Boot154	0.0909172
SI	8.84211	Boot154	0.0773803
GC	1	Boot155	0.0818004
HD	1	Boot155	0.101662
MI	1	Boot155	0.0645298
OM	1	Boot155	0.0850024
PK	1	Boot155	0.084647
SI	1	Boot155	0.0758699
GC	8.84211	Boot155	0.081907
HD	8.84211	Boot155	0.102134
MI	8.84211	Boot155	0.0705812
OM	8.84211	Boot155	0.106024
PK	8.84211	Boot155	0.0945428
SI	8.84211	Boot155	0.0795109
GC	1	Boot156	0.0681623
HD	1	Boot156	0.107134
MI	1	Boot156	0.0671679
OM	1	Boot156	0.0662592
PK	1	Boot156	0.070393
SI	1	Boot156	0.0639256
GC	8.84211	Boot156	0.0824828
HD	8.84211	Boot156	0.0935037
MI	8.84211	Boot156	0.0706982
OM	8.84211	Boot156	0.0885485
PK	8.84211	Boot156	0.0892212
SI	8.84211	Boot156	0.0706464
GC	1	Boot157	0.0747814
HD	1	Boot157	0.110467
MI	1	Boot157	0.0724553
OM	1	Boot157	0.0800401
PK	1	Boot157	0.0789256
SI	1	Boot157	0.0747814
GC	8.84211	Boot157	0.0861634
HD	8.84211	Boot157	0.102012
MI	8.84211	Boot157	0.0728511
OM	8.84211	Boot157	0.0998707
PK	8.84211	Boot157	0.0875772
SI	8.84211	Boot157	0.0745569
GC	1	Boot158	0.0718916
HD	1	Boot158	0.101387
MI	1	Boot158	0.0676251
OM	1	Boot158	0.0711576
PK	1	Boot158	0.0791624
SI	1	Boot158	0.0752006
GC	8.84211	Boot158	0.0786731
HD	8.84211	Boot158	0.098181
MI	8.84211	Boot158	0.0676899
OM	8.84211	Boot158	0.0957899
PK	8.84211	Boot158	0.0866091
SI	8.84211	Boot158	0.0709162
GC	1	Boot159	0.0579205
HD	1	Boot159	0.0908045
MI	1	Boot159	0.0636116
OM	1	Boot159	0.0724851
PK	1	Boot159	0.0674454
SI	1	Boot159	0.0550411
GC	8.84211	Boot159	0.0650924
HD	8.84211	Boot159	0.0856106
MI	8.84211	Boot159	0.0575804
OM	8.84211	Boot159	0.0874373
PK	8.84211	Boot159	0.0871531
SI	8.84211	Boot159	0.0599944
GC	1	Boot160	0.0804347
HD	1	Boot160	0.10059
MI	1	Boot160	0.068697
OM	1	Boot160	0.0724406
PK	1	Boot160	0.0816383
SI	1	Boot160	0.0750115
GC	8.84211	Boot160	0.0869261
HD	8.84211	Boot160	0.0955221
MI	8.84211	Boot160	0.0673794
OM	8.84211	Boot160	0.0867435
PK	8.84211	Boot160	0.101077
SI	8.84211	Boot160	0.0729909
GC	1	Boot161	0.064116
HD	1	Boot161	0.0862346
MI	1	Boot161	0.0510881
OM	1	Boot161	0.0631293
PK	1	Boot161	0.0646869
SI	1	Boot161	0.0734165
GC	8.84211	Boot161	0.0644509
HD	8.84211	Boot161	0.0781299
MI	8.84211	Boot161	0.0594421
OM	8.84211	Boot161	0.0903307
PK	8.84211	Boot161	0.07113
SI	8.84211	Boot161	0.0737616
GC	1	Boot162	0.0710403
HD	1	Boot162	0.106291
MI	1	Boot162	0.0674713
OM	1	Boot162	0.0754224
PK	1	Boot162	0.0776496
SI	1	Boot162	0.0745836
GC	8.84211	Boot162	0.0746789
HD	8.84211	Boot162	0.101328
MI	8.84211	Boot162	0.0682031
OM	8.84211	Boot162	0.101736
PK	8.84211	Boot162	0.0889505
SI	8.84211	Boot162	0.0758738
GC	1	Boot163	0.0615213
HD	1	Boot163	0.0700394
MI	1	Boot163	0.0562803
OM	1	Boot163	0.0589209
PK	1	Boot163	0.0698313
SI	1	Boot163	0.0657546
GC	8.84211	Boot163	0.0675553
HD	8.84211	Boot163	0.072681
MI	8.84211	Boot163	0.0485617
OM	8.84211	Boot163	0.088393
PK	8.84211	Boot163	0.0819253
SI	8.84211	Boot163	0.0663627
GC	1	Boot164	0.0922834
HD	1	Boot164	0.111097
MI	1	Boot164	0.0851567
OM	1	Boot164	0.0952927
PK	1	Boot164	0.0939828
SI	1	Boot164	0.0884293
GC	8.84211	Boot164	0.102266
HD	8.84211	Boot164	0.102853
MI	8.84211	Boot164	0.0902245
OM	8.84211	Boot164	0.111951
PK	8.84211	Boot164	0.120086
SI	8.84211	Boot164	0.0873476
GC	1	Boot165	0.0737729
HD	1	Boot165	0.101078
MI	1	Boot165	0.074395
OM	1	Boot165	0.0744589
PK	1	Boot165	0.0755506
SI	1	Boot165	0.0759563
GC	8.84211	Boot165	0.080026
HD	8.84211	Boot165	0.0993599
MI	8.84211	Boot165	0.0762292
OM	8.84211	Boot165	0.0965107
PK	8.84211	Boot165	0.0907577
SI	8.84211	Boot165	0.0744277
GC	1	Boot166	0.0569317
HD	1	Boot166	0.0930497
MI	1	Boot166	0.0602427
OM	1	Boot166	0.0638185
PK	1	Boot166	0.064561
SI	1	Boot166	0.0539507
GC	8.84211	Boot166	0.0687736
HD	8.84211	Boot166	0.0991177
MI	8.84211	Boot166	0.0707954
OM	8.84211	Boot166	0.0828178
PK	8.84211	Boot166	0.0898387
SI	8.84211	Boot166	0.0651725
GC	1	Boot167	0.0703652
HD	1	Boot167	0.0909484
MI	1	Boot167	0.0643139
OM	1	Boot167	0.0727834
PK	1	Boot167	0.0722568
SI	1	Boot167	0.0667289
GC	8.84211	Boot167	0.0746335
[truncated: 10,001 more rows]

## Sheet: Figure 3c
Trophic	Size	Iteration	Diversification			* This item corresponds to the "sub" object in Plot 5 of the xgboost R script
GC	16.6842	Boot1	0.0686446
HD	16.6842	Boot1	0.0855877
MI	16.6842	Boot1	0.0727621
OM	16.6842	Boot1	0.0792658
PK	16.6842	Boot1	0.0802545
SI	16.6842	Boot1	0.0983456
GC	24.5263	Boot1	0.0744216
HD	24.5263	Boot1	0.10693
MI	24.5263	Boot1	0.0662654
OM	24.5263	Boot1	0.0795752
PK	24.5263	Boot1	0.089749
SI	24.5263	Boot1	0.0939038
GC	16.6842	Boot2	0.0898339
HD	16.6842	Boot2	0.102123
MI	16.6842	Boot2	0.0820992
OM	16.6842	Boot2	0.11975
PK	16.6842	Boot2	0.100389
SI	16.6842	Boot2	0.121691
GC	24.5263	Boot2	0.0880425
HD	24.5263	Boot2	0.0997345
MI	24.5263	Boot2	0.0772679
OM	24.5263	Boot2	0.115289
PK	24.5263	Boot2	0.101813
SI	24.5263	Boot2	0.096045
GC	16.6842	Boot3	0.0682777
HD	16.6842	Boot3	0.101432
MI	16.6842	Boot3	0.0818619
OM	16.6842	Boot3	0.103644
PK	16.6842	Boot3	0.0976726
SI	16.6842	Boot3	0.118403
GC	24.5263	Boot3	0.0667696
HD	24.5263	Boot3	0.0930683
MI	24.5263	Boot3	0.066579
OM	24.5263	Boot3	0.0931235
PK	24.5263	Boot3	0.0890188
SI	24.5263	Boot3	0.0816481
GC	16.6842	Boot4	0.101381
HD	16.6842	Boot4	0.11759
MI	16.6842	Boot4	0.0889225
OM	16.6842	Boot4	0.124382
PK	16.6842	Boot4	0.115336
SI	16.6842	Boot4	0.129946
GC	24.5263	Boot4	0.0976187
HD	24.5263	Boot4	0.12162
MI	24.5263	Boot4	0.0777338
OM	24.5263	Boot4	0.128084
PK	24.5263	Boot4	0.109393
SI	24.5263	Boot4	0.121376
GC	16.6842	Boot5	0.06932
HD	16.6842	Boot5	0.0792076
MI	16.6842	Boot5	0.0666855
OM	16.6842	Boot5	0.0915028
PK	16.6842	Boot5	0.0742817
SI	16.6842	Boot5	0.0922501
GC	24.5263	Boot5	0.0669456
HD	24.5263	Boot5	0.0756841
MI	24.5263	Boot5	0.0598464
OM	24.5263	Boot5	0.0883686
PK	24.5263	Boot5	0.0617065
SI	24.5263	Boot5	0.0887657
GC	16.6842	Boot6	0.0958475
HD	16.6842	Boot6	0.103549
MI	16.6842	Boot6	0.0924705
OM	16.6842	Boot6	0.106257
PK	16.6842	Boot6	0.116133
SI	16.6842	Boot6	0.124204
GC	24.5263	Boot6	0.0662374
HD	24.5263	Boot6	0.101037
MI	24.5263	Boot6	0.0724944
OM	24.5263	Boot6	0.0991054
PK	24.5263	Boot6	0.0988266
SI	24.5263	Boot6	0.0893647
GC	16.6842	Boot7	0.0963732
HD	16.6842	Boot7	0.0995838
MI	16.6842	Boot7	0.0826974
OM	16.6842	Boot7	0.107289
PK	16.6842	Boot7	0.102685
SI	16.6842	Boot7	0.110864
GC	24.5263	Boot7	0.0972804
HD	24.5263	Boot7	0.116362
MI	24.5263	Boot7	0.0795109
OM	24.5263	Boot7	0.110098
PK	24.5263	Boot7	0.0988939
SI	24.5263	Boot7	0.10874
GC	16.6842	Boot8	0.080213
HD	16.6842	Boot8	0.105813
MI	16.6842	Boot8	0.0825996
OM	16.6842	Boot8	0.112752
PK	16.6842	Boot8	0.107423
SI	16.6842	Boot8	0.113285
GC	24.5263	Boot8	0.0764833
HD	24.5263	Boot8	0.0985737
MI	24.5263	Boot8	0.0667332
OM	24.5263	Boot8	0.126337
PK	24.5263	Boot8	0.105319
SI	24.5263	Boot8	0.108017
GC	16.6842	Boot9	0.089337
HD	16.6842	Boot9	0.10159
MI	16.6842	Boot9	0.0767761
OM	16.6842	Boot9	0.104626
PK	16.6842	Boot9	0.0999373
SI	16.6842	Boot9	0.108519
GC	24.5263	Boot9	0.0576342
HD	24.5263	Boot9	0.108867
MI	24.5263	Boot9	0.0680532
OM	24.5263	Boot9	0.0902019
PK	24.5263	Boot9	0.0791394
SI	24.5263	Boot9	0.0754026
GC	16.6842	Boot10	0.0929701
HD	16.6842	Boot10	0.101929
MI	16.6842	Boot10	0.0841063
OM	16.6842	Boot10	0.111568
PK	16.6842	Boot10	0.0989775
SI	16.6842	Boot10	0.115061
GC	24.5263	Boot10	0.0843079
HD	24.5263	Boot10	0.110444
MI	24.5263	Boot10	0.0715216
OM	24.5263	Boot10	0.101173
PK	24.5263	Boot10	0.0923529
SI	24.5263	Boot10	0.104612
GC	16.6842	Boot11	0.0795879
HD	16.6842	Boot11	0.0989945
MI	16.6842	Boot11	0.0832002
OM	16.6842	Boot11	0.0982471
PK	16.6842	Boot11	0.0793359
SI	16.6842	Boot11	0.110185
GC	24.5263	Boot11	0.0811989
HD	24.5263	Boot11	0.107912
MI	24.5263	Boot11	0.0750023
OM	24.5263	Boot11	0.104882
PK	24.5263	Boot11	0.0809417
SI	24.5263	Boot11	0.106327
GC	16.6842	Boot12	0.0968198
HD	16.6842	Boot12	0.0947505
MI	16.6842	Boot12	0.065425
OM	16.6842	Boot12	0.119018
PK	16.6842	Boot12	0.119721
SI	16.6842	Boot12	0.11983
GC	24.5263	Boot12	0.0937939
HD	24.5263	Boot12	0.10352
MI	24.5263	Boot12	0.0596881
OM	24.5263	Boot12	0.115713
PK	24.5263	Boot12	0.106488
SI	24.5263	Boot12	0.111964
GC	16.6842	Boot13	0.0898089
HD	16.6842	Boot13	0.109011
MI	16.6842	Boot13	0.0818402
OM	16.6842	Boot13	0.12087
PK	16.6842	Boot13	0.109212
SI	16.6842	Boot13	0.109661
GC	24.5263	Boot13	0.0817752
HD	24.5263	Boot13	0.114754
MI	24.5263	Boot13	0.0775175
OM	24.5263	Boot13	0.110058
PK	24.5263	Boot13	0.0904898
SI	24.5263	Boot13	0.0855453
GC	16.6842	Boot14	0.0805333
HD	16.6842	Boot14	0.0937066
MI	16.6842	Boot14	0.0846166
OM	16.6842	Boot14	0.102442
PK	16.6842	Boot14	0.0916776
SI	16.6842	Boot14	0.108126
GC	24.5263	Boot14	0.0739013
HD	24.5263	Boot14	0.101713
MI	24.5263	Boot14	0.0734675
OM	24.5263	Boot14	0.0970835
PK	24.5263	Boot14	0.0826765
SI	24.5263	Boot14	0.0903556
GC	16.6842	Boot15	0.0751831
HD	16.6842	Boot15	0.103543
MI	16.6842	Boot15	0.0825279
OM	16.6842	Boot15	0.107702
PK	16.6842	Boot15	0.12062
SI	16.6842	Boot15	0.122454
GC	24.5263	Boot15	0.0709122
HD	24.5263	Boot15	0.10001
MI	24.5263	Boot15	0.0761777
OM	24.5263	Boot15	0.101584
PK	24.5263	Boot15	0.113768
SI	24.5263	Boot15	0.0966528
GC	16.6842	Boot16	0.0922363
HD	16.6842	Boot16	0.115867
MI	16.6842	Boot16	0.0937112
OM	16.6842	Boot16	0.110546
PK	16.6842	Boot16	0.115612
SI	16.6842	Boot16	0.108279
GC	24.5263	Boot16	0.0832481
HD	24.5263	Boot16	0.109466
MI	24.5263	Boot16	0.0733653
OM	24.5263	Boot16	0.100057
PK	24.5263	Boot16	0.0964052
SI	24.5263	Boot16	0.0823298
GC	16.6842	Boot17	0.0871224
HD	16.6842	Boot17	0.104731
MI	16.6842	Boot17	0.0716009
OM	16.6842	Boot17	0.0970021
PK	16.6842	Boot17	0.0984987
SI	16.6842	Boot17	0.127282
GC	24.5263	Boot17	0.0806508
HD	24.5263	Boot17	0.112271
MI	24.5263	Boot17	0.067036
OM	24.5263	Boot17	0.0926268
PK	24.5263	Boot17	0.0915333
SI	24.5263	Boot17	0.104851
GC	16.6842	Boot18	0.0853229
HD	16.6842	Boot18	0.106349
MI	16.6842	Boot18	0.0830075
OM	16.6842	Boot18	0.0928216
PK	16.6842	Boot18	0.112855
SI	16.6842	Boot18	0.111501
GC	24.5263	Boot18	0.0869431
HD	24.5263	Boot18	0.108368
MI	24.5263	Boot18	0.0747995
OM	24.5263	Boot18	0.103147
PK	24.5263	Boot18	0.0966555
SI	24.5263	Boot18	0.101283
GC	16.6842	Boot19	0.0969726
HD	16.6842	Boot19	0.105848
MI	16.6842	Boot19	0.0737094
OM	16.6842	Boot19	0.108864
PK	16.6842	Boot19	0.11143
SI	16.6842	Boot19	0.113031
GC	24.5263	Boot19	0.0665843
HD	24.5263	Boot19	0.111411
MI	24.5263	Boot19	0.070448
OM	24.5263	Boot19	0.0878878
PK	24.5263	Boot19	0.107592
SI	24.5263	Boot19	0.0800169
GC	16.6842	Boot20	0.0593289
HD	16.6842	Boot20	0.0839053
MI	16.6842	Boot20	0.0645636
OM	16.6842	Boot20	0.0753343
PK	16.6842	Boot20	0.0926079
SI	16.6842	Boot20	0.0890656
GC	24.5263	Boot20	0.0587287
HD	24.5263	Boot20	0.0912611
MI	24.5263	Boot20	0.0610038
OM	24.5263	Boot20	0.0769533
PK	24.5263	Boot20	0.0827076
SI	24.5263	Boot20	0.0787154
GC	16.6842	Boot21	0.0599942
HD	16.6842	Boot21	0.0720645
MI	16.6842	Boot21	0.0557915
OM	16.6842	Boot21	0.0689705
PK	16.6842	Boot21	0.0685406
SI	16.6842	Boot21	0.0741112
GC	24.5263	Boot21	0.0521906
HD	24.5263	Boot21	0.0667354
MI	24.5263	Boot21	0.0445814
OM	24.5263	Boot21	0.0807728
PK	24.5263	Boot21	0.0595115
SI	24.5263	Boot21	0.0608289
GC	16.6842	Boot22	0.0879399
HD	16.6842	Boot22	0.114134
MI	16.6842	Boot22	0.0808604
OM	16.6842	Boot22	0.0957638
PK	16.6842	Boot22	0.0948073
SI	16.6842	Boot22	0.113434
GC	24.5263	Boot22	0.0847346
HD	24.5263	Boot22	0.125357
MI	24.5263	Boot22	0.0807952
OM	24.5263	Boot22	0.0956839
PK	24.5263	Boot22	0.0915788
SI	24.5263	Boot22	0.102198
GC	16.6842	Boot23	0.0759669
HD	16.6842	Boot23	0.0852204
MI	16.6842	Boot23	0.0773227
OM	16.6842	Boot23	0.0904253
PK	16.6842	Boot23	0.0881973
SI	16.6842	Boot23	0.0910995
GC	24.5263	Boot23	0.0765355
HD	24.5263	Boot23	0.0919866
MI	24.5263	Boot23	0.0660475
OM	24.5263	Boot23	0.0911021
PK	24.5263	Boot23	0.0846855
SI	24.5263	Boot23	0.0897876
GC	16.6842	Boot24	0.0927957
HD	16.6842	Boot24	0.111452
MI	16.6842	Boot24	0.0818608
OM	16.6842	Boot24	0.10975
PK	16.6842	Boot24	0.115897
SI	16.6842	Boot24	0.120536
GC	24.5263	Boot24	0.0846878
HD	24.5263	Boot24	0.097985
MI	24.5263	Boot24	0.0703291
OM	24.5263	Boot24	0.108907
PK	24.5263	Boot24	0.106306
SI	24.5263	Boot24	0.0951954
GC	16.6842	Boot25	0.0990896
HD	16.6842	Boot25	0.104806
MI	16.6842	Boot25	0.0764973
OM	16.6842	Boot25	0.108317
PK	16.6842	Boot25	0.119332
SI	16.6842	Boot25	0.107761
GC	24.5263	Boot25	0.0642793
HD	24.5263	Boot25	0.115075
MI	24.5263	Boot25	0.0720181
OM	24.5263	Boot25	0.0962581
PK	24.5263	Boot25	0.100983
SI	24.5263	Boot25	0.0749393
GC	16.6842	Boot26	0.0773012
HD	16.6842	Boot26	0.097523
MI	16.6842	Boot26	0.0750376
OM	16.6842	Boot26	0.10751
PK	16.6842	Boot26	0.093144
SI	16.6842	Boot26	0.123709
GC	24.5263	Boot26	0.0648795
HD	24.5263	Boot26	0.0881458
MI	24.5263	Boot26	0.0609118
OM	24.5263	Boot26	0.0922476
PK	24.5263	Boot26	0.0813239
SI	24.5263	Boot26	0.086231
GC	16.6842	Boot27	0.0859777
HD	16.6842	Boot27	0.0997241
MI	16.6842	Boot27	0.080733
OM	16.6842	Boot27	0.0885917
PK	16.6842	Boot27	0.101807
SI	16.6842	Boot27	0.116345
GC	24.5263	Boot27	0.0758746
HD	24.5263	Boot27	0.112178
MI	24.5263	Boot27	0.0776802
OM	24.5263	Boot27	0.10074
PK	24.5263	Boot27	0.0951337
SI	24.5263	Boot27	0.0861559
GC	16.6842	Boot28	0.0781194
HD	16.6842	Boot28	0.092452
MI	16.6842	Boot28	0.0681848
OM	16.6842	Boot28	0.109349
PK	16.6842	Boot28	0.0843618
SI	16.6842	Boot28	0.10209
GC	24.5263	Boot28	0.0728147
HD	24.5263	Boot28	0.0950006
MI	24.5263	Boot28	0.0639416
OM	24.5263	Boot28	0.0975996
PK	24.5263	Boot28	0.0775201
SI	24.5263	Boot28	0.0721886
GC	16.6842	Boot29	0.0702096
HD	16.6842	Boot29	0.0986468
MI	16.6842	Boot29	0.0691908
OM	16.6842	Boot29	0.0978287
PK	16.6842	Boot29	0.0981604
SI	16.6842	Boot29	0.104917
GC	24.5263	Boot29	0.061651
HD	24.5263	Boot29	0.108961
MI	24.5263	Boot29	0.0617176
OM	24.5263	Boot29	0.0860542
PK	24.5263	Boot29	0.0858591
SI	24.5263	Boot29	0.0712555
GC	16.6842	Boot30	0.077656
HD	16.6842	Boot30	0.101025
MI	16.6842	Boot30	0.082416
OM	16.6842	Boot30	0.106345
PK	16.6842	Boot30	0.0942222
SI	16.6842	Boot30	0.109578
GC	24.5263	Boot30	0.0763531
HD	24.5263	Boot30	0.101167
MI	24.5263	Boot30	0.0749407
OM	24.5263	Boot30	0.10508
PK	24.5263	Boot30	0.080191
SI	24.5263	Boot30	0.0991969
GC	16.6842	Boot31	0.0858873
HD	16.6842	Boot31	0.0914711
MI	16.6842	Boot31	0.0817083
OM	16.6842	Boot31	0.092958
PK	16.6842	Boot31	0.0954904
SI	16.6842	Boot31	0.111729
GC	24.5263	Boot31	0.0623017
HD	24.5263	Boot31	0.102533
MI	24.5263	Boot31	0.0720408
OM	24.5263	Boot31	0.0872995
PK	24.5263	Boot31	0.0884534
SI	24.5263	Boot31	0.0745936
GC	16.6842	Boot32	0.0957876
HD	16.6842	Boot32	0.098596
MI	16.6842	Boot32	0.0806779
OM	16.6842	Boot32	0.10394
PK	16.6842	Boot32	0.127302
SI	16.6842	Boot32	0.144251
GC	24.5263	Boot32	0.0909047
HD	24.5263	Boot32	0.109349
MI	24.5263	Boot32	0.0729204
OM	24.5263	Boot32	0.101905
PK	24.5263	Boot32	0.108449
SI	24.5263	Boot32	0.108743
GC	16.6842	Boot33	0.0539692
HD	16.6842	Boot33	0.072078
MI	16.6842	Boot33	0.0580228
OM	16.6842	Boot33	0.0673733
PK	16.6842	Boot33	0.0593346
SI	16.6842	Boot33	0.0758427
GC	24.5263	Boot33	0.0637901
HD	24.5263	Boot33	0.0816759
MI	24.5263	Boot33	0.0614621
OM	24.5263	Boot33	0.0837085
PK	24.5263	Boot33	0.0686358
SI	24.5263	Boot33	0.089644
GC	16.6842	Boot34	0.0734926
HD	16.6842	Boot34	0.0881495
MI	16.6842	Boot34	0.0712966
OM	16.6842	Boot34	0.0946495
PK	16.6842	Boot34	0.105088
SI	16.6842	Boot34	0.103546
GC	24.5263	Boot34	0.0675063
HD	24.5263	Boot34	0.0875372
MI	24.5263	Boot34	0.0605369
OM	24.5263	Boot34	0.0913814
PK	24.5263	Boot34	0.0954913
SI	24.5263	Boot34	0.0817549
GC	16.6842	Boot35	0.0804398
HD	16.6842	Boot35	0.092051
MI	16.6842	Boot35	0.0766075
OM	16.6842	Boot35	0.0998018
PK	16.6842	Boot35	0.114836
SI	16.6842	Boot35	0.103395
GC	24.5263	Boot35	0.0791341
HD	24.5263	Boot35	0.101788
MI	24.5263	Boot35	0.0651949
OM	24.5263	Boot35	0.0981818
PK	24.5263	Boot35	0.0993155
SI	24.5263	Boot35	0.074415
GC	16.6842	Boot36	0.0906223
HD	16.6842	Boot36	0.111806
MI	16.6842	Boot36	0.0810644
OM	16.6842	Boot36	0.098752
PK	16.6842	Boot36	0.103453
SI	16.6842	Boot36	0.123078
GC	24.5263	Boot36	0.0625189
HD	24.5263	Boot36	0.103065
MI	24.5263	Boot36	0.070557
OM	24.5263	Boot36	0.079479
PK	24.5263	Boot36	0.133825
SI	24.5263	Boot36	0.0816454
GC	16.6842	Boot37	0.0841803
HD	16.6842	Boot37	0.08894
MI	16.6842	Boot37	0.080905
OM	16.6842	Boot37	0.096869
PK	16.6842	Boot37	0.108501
SI	16.6842	Boot37	0.1205
GC	24.5263	Boot37	0.0786163
HD	24.5263	Boot37	0.0777857
MI	24.5263	Boot37	0.0681895
OM	24.5263	Boot37	0.102235
PK	24.5263	Boot37	0.105476
SI	24.5263	Boot37	0.0876618
GC	16.6842	Boot38	0.0782596
HD	16.6842	Boot38	0.0960061
MI	16.6842	Boot38	0.0741114
OM	16.6842	Boot38	0.117503
PK	16.6842	Boot38	0.112886
SI	16.6842	Boot38	0.112672
GC	24.5263	Boot38	0.0803361
HD	24.5263	Boot38	0.108406
MI	24.5263	Boot38	0.0716872
OM	24.5263	Boot38	0.112036
PK	24.5263	Boot38	0.0984396
SI	24.5263	Boot38	0.0945753
GC	16.6842	Boot39	0.0703634
HD	16.6842	Boot39	0.0890355
MI	16.6842	Boot39	0.0681808
OM	16.6842	Boot39	0.0800983
PK	16.6842	Boot39	0.0924585
SI	16.6842	Boot39	0.0988433
GC	24.5263	Boot39	0.0716913
HD	24.5263	Boot39	0.0881921
MI	24.5263	Boot39	0.0628233
OM	24.5263	Boot39	0.0973787
PK	24.5263	Boot39	0.091987
SI	24.5263	Boot39	0.0867854
GC	16.6842	Boot40	0.0881126
HD	16.6842	Boot40	0.10914
MI	16.6842	Boot40	0.0850859
OM	16.6842	Boot40	0.109482
PK	16.6842	Boot40	0.0985832
SI	16.6842	Boot40	0.118413
GC	24.5263	Boot40	0.0764728
HD	24.5263	Boot40	0.0989733
MI	24.5263	Boot40	0.0714214
OM	24.5263	Boot40	0.101997
PK	24.5263	Boot40	0.0795875
SI	24.5263	Boot40	0.0963665
GC	16.6842	Boot41	0.0784635
HD	16.6842	Boot41	0.0868833
MI	16.6842	Boot41	0.0806835
OM	16.6842	Boot41	0.094327
PK	16.6842	Boot41	0.0937405
SI	16.6842	Boot41	0.127533
GC	24.5263	Boot41	0.0702537
HD	24.5263	Boot41	0.0778188
MI	24.5263	Boot41	0.0674058
OM	24.5263	Boot41	0.08813
PK	24.5263	Boot41	0.0769658
SI	24.5263	Boot41	0.0768173
GC	16.6842	Boot42	0.0822059
HD	16.6842	Boot42	0.104878
MI	16.6842	Boot42	0.0839516
OM	16.6842	Boot42	0.105729
PK	16.6842	Boot42	0.10193
SI	16.6842	Boot42	0.100268
GC	24.5263	Boot42	0.0754119
HD	24.5263	Boot42	0.101989
MI	24.5263	Boot42	0.066115
OM	24.5263	Boot42	0.096991
PK	24.5263	Boot42	0.0930449
SI	24.5263	Boot42	0.079971
GC	16.6842	Boot43	0.0665936
HD	16.6842	Boot43	0.101223
MI	16.6842	Boot43	0.0769369
OM	16.6842	Boot43	0.0855801
PK	16.6842	Boot43	0.113136
SI	16.6842	Boot43	0.161082
GC	24.5263	Boot43	0.0653426
HD	24.5263	Boot43	0.0776052
MI	24.5263	Boot43	0.0728939
OM	24.5263	Boot43	0.0836587
PK	24.5263	Boot43	0.0948633
SI	24.5263	Boot43	0.0921548
GC	16.6842	Boot44	0.0821478
HD	16.6842	Boot44	0.0923113
MI	16.6842	Boot44	0.075996
OM	16.6842	Boot44	0.0918239
PK	16.6842	Boot44	0.0978959
SI	16.6842	Boot44	0.104513
GC	24.5263	Boot44	0.0817669
HD	24.5263	Boot44	0.105284
MI	24.5263	Boot44	0.0675415
OM	24.5263	Boot44	0.097048
PK	24.5263	Boot44	0.093331
SI	24.5263	Boot44	0.0904805
GC	16.6842	Boot45	0.0724717
HD	16.6842	Boot45	0.0854014
MI	16.6842	Boot45	0.073361
OM	16.6842	Boot45	0.0842289
PK	16.6842	Boot45	0.0869933
SI	16.6842	Boot45	0.0990302
GC	24.5263	Boot45	0.0730526
HD	24.5263	Boot45	0.100913
MI	24.5263	Boot45	0.0629302
OM	24.5263	Boot45	0.0824275
PK	24.5263	Boot45	0.0783233
SI	24.5263	Boot45	0.0813149
GC	16.6842	Boot46	0.0917468
HD	16.6842	Boot46	0.100798
MI	16.6842	Boot46	0.0700655
OM	16.6842	Boot46	0.0986247
PK	16.6842	Boot46	0.111072
SI	16.6842	Boot46	0.113355
GC	24.5263	Boot46	0.0618787
HD	24.5263	Boot46	0.0986312
MI	24.5263	Boot46	0.0683401
OM	24.5263	Boot46	0.0858844
PK	24.5263	Boot46	0.0946365
SI	24.5263	Boot46	0.0834324
GC	16.6842	Boot47	0.0936938
HD	16.6842	Boot47	0.0905852
MI	16.6842	Boot47	0.0795806
OM	16.6842	Boot47	0.0956595
PK	16.6842	Boot47	0.112935
SI	16.6842	Boot47	0.110242
GC	24.5263	Boot47	0.066473
HD	24.5263	Boot47	0.0973515
MI	24.5263	Boot47	0.0687619
OM	24.5263	Boot47	0.0995025
PK	24.5263	Boot47	0.0995882
SI	24.5263	Boot47	0.0766617
GC	16.6842	Boot48	0.0871002
HD	16.6842	Boot48	0.10242
MI	16.6842	Boot48	0.0843349
OM	16.6842	Boot48	0.110291
PK	16.6842	Boot48	0.103878
SI	16.6842	Boot48	0.118946
GC	24.5263	Boot48	0.0831429
HD	24.5263	Boot48	0.102429
MI	24.5263	Boot48	0.0741312
OM	24.5263	Boot48	0.113035
PK	24.5263	Boot48	0.0940146
SI	24.5263	Boot48	0.10589
GC	16.6842	Boot49	0.0736043
HD	16.6842	Boot49	0.0774913
MI	16.6842	Boot49	0.0674665
OM	16.6842	Boot49	0.0722883
PK	16.6842	Boot49	0.0763444
SI	16.6842	Boot49	0.102465
GC	24.5263	Boot49	0.0722114
HD	24.5263	Boot49	0.084863
MI	24.5263	Boot49	0.0710906
OM	24.5263	Boot49	0.078589
PK	24.5263	Boot49	0.0687891
SI	24.5263	Boot49	0.0821205
GC	16.6842	Boot50	0.0768778
HD	16.6842	Boot50	0.0789937
MI	16.6842	Boot50	0.0744325
OM	16.6842	Boot50	0.0805075
PK	16.6842	Boot50	0.0895276
SI	16.6842	Boot50	0.0965133
GC	24.5263	Boot50	0.0545296
HD	24.5263	Boot50	0.078779
MI	24.5263	Boot50	0.0748331
OM	24.5263	Boot50	0.0711538
PK	24.5263	Boot50	0.0728115
SI	24.5263	Boot50	0.0637369
GC	16.6842	Boot51	0.0792722
HD	16.6842	Boot51	0.0974334
MI	16.6842	Boot51	0.0733247
OM	16.6842	Boot51	0.103686
PK	16.6842	Boot51	0.102885
SI	16.6842	Boot51	0.101715
GC	24.5263	Boot51	0.0833734
HD	24.5263	Boot51	0.102593
MI	24.5263	Boot51	0.0827175
OM	24.5263	Boot51	0.113267
PK	24.5263	Boot51	0.104555
SI	24.5263	Boot51	0.106978
GC	16.6842	Boot52	0.0734402
HD	16.6842	Boot52	0.0877549
MI	16.6842	Boot52	0.0626712
OM	16.6842	Boot52	0.0811203
PK	16.6842	Boot52	0.108008
SI	16.6842	Boot52	0.102915
GC	24.5263	Boot52	0.0671589
HD	24.5263	Boot52	0.10781
MI	24.5263	Boot52	0.0671399
OM	24.5263	Boot52	0.0811931
PK	24.5263	Boot52	0.0871681
SI	24.5263	Boot52	0.0691984
GC	16.6842	Boot53	0.0929968
HD	16.6842	Boot53	0.0898276
MI	16.6842	Boot53	0.0768924
OM	16.6842	Boot53	0.0937671
PK	16.6842	Boot53	0.113841
SI	16.6842	Boot53	0.10838
GC	24.5263	Boot53	0.0672405
HD	24.5263	Boot53	0.0900361
MI	24.5263	Boot53	0.0733312
OM	24.5263	Boot53	0.0851844
PK	24.5263	Boot53	0.0861928
SI	24.5263	Boot53	0.0846696
GC	16.6842	Boot54	0.0844852
HD	16.6842	Boot54	0.0986867
MI	16.6842	Boot54	0.0832113
OM	16.6842	Boot54	0.0978118
PK	16.6842	Boot54	0.106629
SI	16.6842	Boot54	0.120825
GC	24.5263	Boot54	0.0836349
HD	24.5263	Boot54	0.0972031
MI	24.5263	Boot54	0.0768986
OM	24.5263	Boot54	0.0986205
PK	24.5263	Boot54	0.0946835
SI	24.5263	Boot54	0.10068
GC	16.6842	Boot55	0.0838384
HD	16.6842	Boot55	0.0913526
MI	16.6842	Boot55	0.0801267
OM	16.6842	Boot55	0.0889287
PK	16.6842	Boot55	0.0928485
SI	16.6842	Boot55	0.0873885
GC	24.5263	Boot55	0.0619499
HD	24.5263	Boot55	0.0972441
MI	24.5263	Boot55	0.0706161
OM	24.5263	Boot55	0.0869199
PK	24.5263	Boot55	0.0850406
SI	24.5263	Boot55	0.0731837
GC	16.6842	Boot56	0.086547
HD	16.6842	Boot56	0.0974702
MI	16.6842	Boot56	0.0774051
OM	16.6842	Boot56	0.100088
PK	16.6842	Boot56	0.0987209
SI	16.6842	Boot56	0.110518
GC	24.5263	Boot56	0.0952526
HD	24.5263	Boot56	0.0990003
MI	24.5263	Boot56	0.0706474
OM	24.5263	Boot56	0.110156
PK	24.5263	Boot56	0.0994797
SI	24.5263	Boot56	0.109518
GC	16.6842	Boot57	0.0768935
HD	16.6842	Boot57	0.0810204
MI	16.6842	Boot57	0.071004
OM	16.6842	Boot57	0.103949
PK	16.6842	Boot57	0.0923639
SI	16.6842	Boot57	0.1103
GC	24.5263	Boot57	0.069616
HD	24.5263	Boot57	0.0896899
MI	24.5263	Boot57	0.0646141
OM	24.5263	Boot57	0.0941111
PK	24.5263	Boot57	0.0872656
SI	24.5263	Boot57	0.096324
GC	16.6842	Boot58	0.0790095
HD	16.6842	Boot58	0.102889
MI	16.6842	Boot58	0.0793071
OM	16.6842	Boot58	0.0947443
PK	16.6842	Boot58	0.103164
SI	16.6842	Boot58	0.114113
GC	24.5263	Boot58	0.0777688
HD	24.5263	Boot58	0.105774
MI	24.5263	Boot58	0.0733937
OM	24.5263	Boot58	0.0979188
PK	24.5263	Boot58	0.094679
SI	24.5263	Boot58	0.0996956
GC	16.6842	Boot59	0.0921024
HD	16.6842	Boot59	0.0970241
MI	16.6842	Boot59	0.0813415
OM	16.6842	Boot59	0.121653
PK	16.6842	Boot59	0.110768
SI	16.6842	Boot59	0.11511
GC	24.5263	Boot59	0.06254
HD	24.5263	Boot59	0.102861
MI	24.5263	Boot59	0.0694716
OM	24.5263	Boot59	0.102391
PK	24.5263	Boot59	0.102279
SI	24.5263	Boot59	0.0822658
GC	16.6842	Boot60	0.0660625
HD	16.6842	Boot60	0.0958854
MI	16.6842	Boot60	0.079199
OM	16.6842	Boot60	0.10615
PK	16.6842	Boot60	0.113977
SI	16.6842	Boot60	0.133273
GC	24.5263	Boot60	0.06263
HD	24.5263	Boot60	0.0983757
MI	24.5263	Boot60	0.0769192
OM	24.5263	Boot60	0.088023
PK	24.5263	Boot60	0.108055
SI	24.5263	Boot60	0.0926474
GC	16.6842	Boot61	0.0873684
HD	16.6842	Boot61	0.0887278
MI	16.6842	Boot61	0.0779882
OM	16.6842	Boot61	0.0902168
PK	16.6842	Boot61	0.107727
SI	16.6842	Boot61	0.107146
GC	24.5263	Boot61	0.0584209
HD	24.5263	Boot61	0.0956623
MI	24.5263	Boot61	0.0656914
OM	24.5263	Boot61	0.0677198
PK	24.5263	Boot61	0.093142
SI	24.5263	Boot61	0.071861
GC	16.6842	Boot62	0.067643
HD	16.6842	Boot62	0.0796135
MI	16.6842	Boot62	0.0635838
OM	16.6842	Boot62	0.0774963
PK	16.6842	Boot62	0.0845061
SI	16.6842	Boot62	0.0892394
GC	24.5263	Boot62	0.0610916
HD	24.5263	Boot62	0.0869348
MI	24.5263	Boot62	0.0576734
OM	24.5263	Boot62	0.0734213
PK	24.5263	Boot62	0.0770798
SI	24.5263	Boot62	0.0676028
GC	16.6842	Boot63	0.0704891
HD	16.6842	Boot63	0.0882
MI	16.6842	Boot63	0.0623241
OM	16.6842	Boot63	0.0834193
PK	16.6842	Boot63	0.0869979
SI	16.6842	Boot63	0.0836636
GC	24.5263	Boot63	0.073022
HD	24.5263	Boot63	0.0984513
MI	24.5263	Boot63	0.0664861
OM	24.5263	Boot63	0.0790841
PK	24.5263	Boot63	0.0871869
SI	24.5263	Boot63	0.0789303
GC	16.6842	Boot64	0.0809354
HD	16.6842	Boot64	0.093347
MI	16.6842	Boot64	0.0786132
OM	16.6842	Boot64	0.092596
PK	16.6842	Boot64	0.0938758
SI	16.6842	Boot64	0.0879048
GC	24.5263	Boot64	0.0750547
HD	24.5263	Boot64	0.0994194
MI	24.5263	Boot64	0.0631686
OM	24.5263	Boot64	0.084825
PK	24.5263	Boot64	0.0935003
SI	24.5263	Boot64	0.0684326
GC	16.6842	Boot65	0.0789572
HD	16.6842	Boot65	0.0881828
MI	16.6842	Boot65	0.0647945
OM	16.6842	Boot65	0.0897865
PK	16.6842	Boot65	0.0872954
SI	16.6842	Boot65	0.116738
GC	24.5263	Boot65	0.0762966
HD	24.5263	Boot65	0.078199
MI	24.5263	Boot65	0.064509
OM	24.5263	Boot65	0.0832625
PK	24.5263	Boot65	0.0868954
SI	24.5263	Boot65	0.106048
GC	16.6842	Boot66	0.0717524
HD	16.6842	Boot66	0.0892894
MI	16.6842	Boot66	0.071225
OM	16.6842	Boot66	0.0987648
PK	16.6842	Boot66	0.0867688
SI	16.6842	Boot66	0.0895685
GC	24.5263	Boot66	0.0711888
HD	24.5263	Boot66	0.100379
MI	24.5263	Boot66	0.0681038
OM	24.5263	Boot66	0.0973835
PK	24.5263	Boot66	0.0805832
SI	24.5263	Boot66	0.0888649
GC	16.6842	Boot67	0.0873437
HD	16.6842	Boot67	0.107802
MI	16.6842	Boot67	0.0723182
OM	16.6842	Boot67	0.101091
PK	16.6842	Boot67	0.124971
SI	16.6842	Boot67	0.128943
GC	24.5263	Boot67	0.086867
HD	24.5263	Boot67	0.145301
MI	24.5263	Boot67	0.0855927
OM	24.5263	Boot67	0.100539
PK	24.5263	Boot67	0.11204
SI	24.5263	Boot67	0.107526
GC	16.6842	Boot68	0.0826726
HD	16.6842	Boot68	0.0918089
MI	16.6842	Boot68	0.0749992
OM	16.6842	Boot68	0.0839688
PK	16.6842	Boot68	0.11499
SI	16.6842	Boot68	0.102265
GC	24.5263	Boot68	0.0840155
HD	24.5263	Boot68	0.107013
MI	24.5263	Boot68	0.0734589
OM	24.5263	Boot68	0.0961151
PK	24.5263	Boot68	0.0937588
SI	24.5263	Boot68	0.090482
GC	16.6842	Boot69	0.0835842
HD	16.6842	Boot69	0.105397
MI	16.6842	Boot69	0.0657115
OM	16.6842	Boot69	0.0994083
PK	16.6842	Boot69	0.111073
SI	16.6842	Boot69	0.121735
GC	24.5263	Boot69	0.0773066
HD	24.5263	Boot69	0.11264
MI	24.5263	Boot69	0.0700751
OM	24.5263	Boot69	0.0919421
PK	24.5263	Boot69	0.0876671
SI	24.5263	Boot69	0.0782595
GC	16.6842	Boot70	0.0774443
HD	16.6842	Boot70	0.0949166
MI	16.6842	Boot70	0.079739
OM	16.6842	Boot70	0.0941032
PK	16.6842	Boot70	0.0984449
SI	16.6842	Boot70	0.110764
GC	24.5263	Boot70	0.0742686
HD	24.5263	Boot70	0.099563
MI	24.5263	Boot70	0.0919661
OM	24.5263	Boot70	0.0864903
PK	24.5263	Boot70	0.102759
SI	24.5263	Boot70	0.0910088
GC	16.6842	Boot71	0.0757826
HD	16.6842	Boot71	0.0908254
MI	16.6842	Boot71	0.0709968
OM	16.6842	Boot71	0.090954
PK	16.6842	Boot71	0.0979772
SI	16.6842	Boot71	0.0985469
GC	24.5263	Boot71	0.0767993
HD	24.5263	Boot71	0.104105
MI	24.5263	Boot71	0.0666568
OM	24.5263	Boot71	0.0869796
PK	24.5263	Boot71	0.0791162
SI	24.5263	Boot71	0.0904004
GC	16.6842	Boot72	0.0804068
HD	16.6842	Boot72	0.0918806
MI	16.6842	Boot72	0.073256
OM	16.6842	Boot72	0.109862
PK	16.6842	Boot72	0.106811
SI	16.6842	Boot72	0.102569
GC	24.5263	Boot72	0.0786236
HD	24.5263	Boot72	0.085937
MI	24.5263	Boot72	0.0745598
OM	24.5263	Boot72	0.0950436
PK	24.5263	Boot72	0.0942228
SI	24.5263	Boot72	0.098728
GC	16.6842	Boot73	0.0753001
HD	16.6842	Boot73	0.0825955
MI	16.6842	Boot73	0.0819436
OM	16.6842	Boot73	0.0895379
PK	16.6842	Boot73	0.0827749
SI	16.6842	Boot73	0.10447
GC	24.5263	Boot73	0.0736546
HD	24.5263	Boot73	0.0854067
MI	24.5263	Boot73	0.068631
OM	24.5263	Boot73	0.0845172
PK	24.5263	Boot73	0.075718
SI	24.5263	Boot73	0.0647567
GC	16.6842	Boot74	0.0633278
HD	16.6842	Boot74	0.0788485
MI	16.6842	Boot74	0.0612141
OM	16.6842	Boot74	0.122082
PK	16.6842	Boot74	0.0673468
SI	16.6842	Boot74	0.07084
GC	24.5263	Boot74	0.0584979
HD	24.5263	Boot74	0.0849645
MI	24.5263	Boot74	0.0521812
OM	24.5263	Boot74	0.0993337
PK	24.5263	Boot74	0.0622104
SI	24.5263	Boot74	0.0616363
GC	16.6842	Boot75	0.0934679
HD	16.6842	Boot75	0.12451
MI	16.6842	Boot75	0.0912763
OM	16.6842	Boot75	0.115926
PK	16.6842	Boot75	0.10899
SI	16.6842	Boot75	0.133665
GC	24.5263	Boot75	0.0874288
HD	24.5263	Boot75	0.136493
MI	24.5263	Boot75	0.0746583
OM	24.5263	Boot75	0.101585
PK	24.5263	Boot75	0.106883
SI	24.5263	Boot75	0.117637
GC	16.6842	Boot76	0.0813233
HD	16.6842	Boot76	0.10056
MI	16.6842	Boot76	0.0673664
OM	16.6842	Boot76	0.0874101
PK	16.6842	Boot76	0.106059
SI	16.6842	Boot76	0.11356
GC	24.5263	Boot76	0.0702753
HD	24.5263	Boot76	0.0985061
MI	24.5263	Boot76	0.0630163
OM	24.5263	Boot76	0.0796574
PK	24.5263	Boot76	0.0881022
SI	24.5263	Boot76	0.0741687
GC	16.6842	Boot77	0.0803789
HD	16.6842	Boot77	0.107121
MI	16.6842	Boot77	0.0762735
OM	16.6842	Boot77	0.105128
PK	16.6842	Boot77	0.108823
SI	16.6842	Boot77	0.121293
GC	24.5263	Boot77	0.0794428
HD	24.5263	Boot77	0.120401
MI	24.5263	Boot77	0.0719735
OM	24.5263	Boot77	0.103904
PK	24.5263	Boot77	0.0991264
SI	24.5263	Boot77	0.0861019
GC	16.6842	Boot78	0.0905481
HD	16.6842	Boot78	0.111531
MI	16.6842	Boot78	0.079581
OM	16.6842	Boot78	0.0960159
PK	16.6842	Boot78	0.103363
SI	16.6842	Boot78	0.111806
GC	24.5263	Boot78	0.0849055
HD	24.5263	Boot78	0.102038
MI	24.5263	Boot78	0.0835084
OM	24.5263	Boot78	0.0996562
PK	24.5263	Boot78	0.0940426
SI	24.5263	Boot78	0.0946086
GC	16.6842	Boot79	0.0759341
HD	16.6842	Boot79	0.0852333
MI	16.6842	Boot79	0.0678568
OM	16.6842	Boot79	0.0833988
PK	16.6842	Boot79	0.0899727
SI	16.6842	Boot79	0.0902364
GC	24.5263	Boot79	0.0526265
HD	24.5263	Boot79	0.0951857
MI	24.5263	Boot79	0.0629702
OM	24.5263	Boot79	0.074325
PK	24.5263	Boot79	0.0695243
SI	24.5263	Boot79	0.065712
GC	16.6842	Boot80	0.0849223
HD	16.6842	Boot80	0.0935617
MI	16.6842	Boot80	0.0866634
OM	16.6842	Boot80	0.0933565
PK	16.6842	Boot80	0.0947954
SI	16.6842	Boot80	0.110163
GC	24.5263	Boot80	0.0814778
HD	24.5263	Boot80	0.0817595
MI	24.5263	Boot80	0.0778734
OM	24.5263	Boot80	0.101353
PK	24.5263	Boot80	0.0909505
SI	24.5263	Boot80	0.0928514
GC	16.6842	Boot81	0.0943188
HD	16.6842	Boot81	0.105104
MI	16.6842	Boot81	0.0738131
OM	16.6842	Boot81	0.116502
PK	16.6842	Boot81	0.104809
SI	16.6842	Boot81	0.128229
GC	24.5263	Boot81	0.0675093
HD	24.5263	Boot81	0.105666
MI	24.5263	Boot81	0.0840845
OM	24.5263	Boot81	0.0887109
PK	24.5263	Boot81	0.0920735
SI	24.5263	Boot81	0.0842337
GC	16.6842	Boot82	0.0670533
HD	16.6842	Boot82	0.102126
MI	16.6842	Boot82	0.0827733
OM	16.6842	Boot82	0.0815195
PK	16.6842	Boot82	0.0930941
SI	16.6842	Boot82	0.115785
GC	24.5263	Boot82	0.0668796
HD	24.5263	Boot82	0.106222
MI	24.5263	Boot82	0.0720429
OM	24.5263	Boot82	0.0881404
PK	24.5263	Boot82	0.0897305
SI	24.5263	Boot82	0.0818429
GC	16.6842	Boot83	0.0978105
HD	16.6842	Boot83	0.109422
MI	16.6842	Boot83	0.0745295
OM	16.6842	Boot83	0.107093
PK	16.6842	Boot83	0.112729
SI	16.6842	Boot83	0.116314
GC	24.5263	Boot83	0.073052
HD	24.5263	Boot83	0.126087
MI	24.5263	Boot83	0.0720321
OM	24.5263	Boot83	0.102215
PK	24.5263	Boot83	0.111416
SI	24.5263	Boot83	0.0832973
GC	16.6842	Boot84	0.0789003
HD	16.6842	Boot84	0.091818
MI	16.6842	Boot84	0.0792102
OM	16.6842	Boot84	0.0997434
PK	16.6842	Boot84	0.107459
SI	16.6842	Boot84	0.110134
GC	24.5263	Boot84	0.0740972
HD	24.5263	Boot84	0.0968822
MI	24.5263	Boot84	0.0737603
OM	24.5263	Boot84	0.0949076
PK	24.5263	Boot84	0.0960592
SI	24.5263	Boot84	0.0859093
GC	16.6842	Boot85	0.0842355
HD	16.6842	Boot85	0.106753
MI	16.6842	Boot85	0.0834445
OM	16.6842	Boot85	0.0969742
PK	16.6842	Boot85	0.0929649
SI	16.6842	Boot85	0.105503
GC	24.5263	Boot85	0.0836327
HD	24.5263	Boot85	0.106064
MI	24.5263	Boot85	0.0826015
OM	24.5263	Boot85	0.103832
PK	24.5263	Boot85	0.0823351
SI	24.5263	Boot85	0.0845953
GC	16.6842	Boot86	0.0629439
HD	16.6842	Boot86	0.0959503
MI	16.6842	Boot86	0.084744
OM	16.6842	Boot86	0.098355
PK	16.6842	Boot86	0.0942585
SI	16.6842	Boot86	0.1093
GC	24.5263	Boot86	0.0608613
HD	24.5263	Boot86	0.113639
MI	24.5263	Boot86	0.0668106
OM	24.5263	Boot86	0.0951007
PK	24.5263	Boot86	0.0828884
SI	24.5263	Boot86	0.0979811
GC	16.6842	Boot87	0.0731037
HD	16.6842	Boot87	0.0845797
MI	16.6842	Boot87	0.0699999
OM	16.6842	Boot87	0.0768003
PK	16.6842	Boot87	0.078694
SI	16.6842	Boot87	0.0863239
GC	24.5263	Boot87	0.0803447
HD	24.5263	Boot87	0.103822
MI	24.5263	Boot87	0.0762376
OM	24.5263	Boot87	0.0847052
PK	24.5263	Boot87	0.0909629
SI	24.5263	Boot87	0.089233
GC	16.6842	Boot88	0.0699301
HD	16.6842	Boot88	0.0780194
MI	16.6842	Boot88	0.0764418
OM	16.6842	Boot88	0.0855996
PK	16.6842	Boot88	0.0854914
SI	16.6842	Boot88	0.102092
GC	24.5263	Boot88	0.062252
HD	24.5263	Boot88	0.0757066
MI	24.5263	Boot88	0.0596701
OM	24.5263	Boot88	0.0731341
PK	24.5263	Boot88	0.080537
SI	24.5263	Boot88	0.0677933
GC	16.6842	Boot89	0.071096
HD	16.6842	Boot89	0.0814629
MI	16.6842	Boot89	0.0757836
OM	16.6842	Boot89	0.0836739
PK	16.6842	Boot89	0.0859935
SI	16.6842	Boot89	0.0903665
GC	24.5263	Boot89	0.0730345
HD	24.5263	Boot89	0.0912812
MI	24.5263	Boot89	0.0724986
OM	24.5263	Boot89	0.0859554
PK	24.5263	Boot89	0.0896363
SI	24.5263	Boot89	0.0718581
GC	16.6842	Boot90	0.0959141
HD	16.6842	Boot90	0.10626
MI	16.6842	Boot90	0.077157
OM	16.6842	Boot90	0.127026
PK	16.6842	Boot90	0.115472
SI	16.6842	Boot90	0.136012
GC	24.5263	Boot90	0.0795267
HD	24.5263	Boot90	0.118481
MI	24.5263	Boot90	0.0720627
OM	24.5263	Boot90	0.0979309
PK	24.5263	Boot90	0.0927004
SI	24.5263	Boot90	0.0973159
GC	16.6842	Boot91	0.0782251
HD	16.6842	Boot91	0.0931154
MI	16.6842	Boot91	0.0920694
OM	16.6842	Boot91	0.0834903
PK	16.6842	Boot91	0.073018
SI	16.6842	Boot91	0.0985502
GC	24.5263	Boot91	0.0676378
HD	24.5263	Boot91	0.0999333
MI	24.5263	Boot91	0.0746952
OM	24.5263	Boot91	0.0930045
PK	24.5263	Boot91	0.0790671
SI	24.5263	Boot91	0.0849627
GC	16.6842	Boot92	0.0778691
HD	16.6842	Boot92	0.0959436
MI	16.6842	Boot92	0.0764529
OM	16.6842	Boot92	0.0751094
PK	16.6842	Boot92	0.104443
SI	16.6842	Boot92	0.103881
GC	24.5263	Boot92	0.0760369
HD	24.5263	Boot92	0.111426
MI	24.5263	Boot92	0.0682422
OM	24.5263	Boot92	0.0747743
PK	24.5263	Boot92	0.091297
SI	24.5263	Boot92	0.0940689
GC	16.6842	Boot93	0.0772739
HD	16.6842	Boot93	0.0933395
MI	16.6842	Boot93	0.0775777
OM	16.6842	Boot93	0.0903523
PK	16.6842	Boot93	0.108787
SI	16.6842	Boot93	0.0910529
GC	24.5263	Boot93	0.0767286
HD	24.5263	Boot93	0.108382
MI	24.5263	Boot93	0.0716062
OM	24.5263	Boot93	0.0950072
PK	24.5263	Boot93	0.0978428
SI	24.5263	Boot93	0.0842199
GC	16.6842	Boot94	0.0857683
HD	16.6842	Boot94	0.0965178
MI	16.6842	Boot94	0.0798455
OM	16.6842	Boot94	0.0927416
PK	16.6842	Boot94	0.100005
SI	16.6842	Boot94	0.120509
GC	24.5263	Boot94	0.0818041
HD	24.5263	Boot94	0.0957482
MI	24.5263	Boot94	0.0708763
OM	24.5263	Boot94	0.0905499
PK	24.5263	Boot94	0.101946
SI	24.5263	Boot94	0.104567
GC	16.6842	Boot95	0.0643032
HD	16.6842	Boot95	0.0934975
MI	16.6842	Boot95	0.0684492
OM	16.6842	Boot95	0.0986355
PK	16.6842	Boot95	0.0941802
SI	16.6842	Boot95	0.101215
GC	24.5263	Boot95	0.0648549
HD	24.5263	Boot95	0.0968345
MI	24.5263	Boot95	0.0743254
OM	24.5263	Boot95	0.0884161
PK	24.5263	Boot95	0.127399
SI	24.5263	Boot95	0.0724834
GC	16.6842	Boot96	0.0615751
HD	16.6842	Boot96	0.0735184
MI	16.6842	Boot96	0.0551796
OM	16.6842	Boot96	0.0837106
PK	16.6842	Boot96	0.0877938
SI	16.6842	Boot96	0.0959861
GC	24.5263	Boot96	0.0608923
HD	24.5263	Boot96	0.0915174
MI	24.5263	Boot96	0.0538962
OM	24.5263	Boot96	0.0793579
PK	24.5263	Boot96	0.0863746
SI	24.5263	Boot96	0.0763888
GC	16.6842	Boot97	0.0820669
HD	16.6842	Boot97	0.0957394
MI	16.6842	Boot97	0.0800319
OM	16.6842	Boot97	0.0973031
PK	16.6842	Boot97	0.091421
SI	16.6842	Boot97	0.117717
GC	24.5263	Boot97	0.0817646
HD	24.5263	Boot97	0.104887
MI	24.5263	Boot97	0.0691087
OM	24.5263	Boot97	0.0992519
PK	24.5263	Boot97	0.0906783
SI	24.5263	Boot97	0.10428
GC	16.6842	Boot98	0.0802827
HD	16.6842	Boot98	0.106943
MI	16.6842	Boot98	0.0797224
OM	16.6842	Boot98	0.104778
PK	16.6842	Boot98	0.094669
SI	16.6842	Boot98	0.103404
GC	24.5263	Boot98	0.0808062
HD	24.5263	Boot98	0.118604
MI	24.5263	Boot98	0.0725143
OM	24.5263	Boot98	0.105461
PK	24.5263	Boot98	0.0912111
SI	24.5263	Boot98	0.100889
GC	16.6842	Boot99	0.0642532
HD	16.6842	Boot99	0.0918489
MI	16.6842	Boot99	0.0789167
OM	16.6842	Boot99	0.0813235
PK	16.6842	Boot99	0.0842888
SI	16.6842	Boot99	0.114371
GC	24.5263	Boot99	0.0673134
HD	24.5263	Boot99	0.0965963
MI	24.5263	Boot99	0.0663927
OM	24.5263	Boot99	0.0880527
PK	24.5263	Boot99	0.0859703
SI	24.5263	Boot99	0.0943391
GC	16.6842	Boot100	0.0863
HD	16.6842	Boot100	0.0860965
MI	16.6842	Boot100	0.0682863
OM	16.6842	Boot100	0.0944583
PK	16.6842	Boot100	0.104554
SI	16.6842	Boot100	0.0985341
GC	24.5263	Boot100	0.0593116
HD	24.5263	Boot100	0.121203
MI	24.5263	Boot100	0.0658546
OM	24.5263	Boot100	0.0844546
PK	24.5263	Boot100	0.0866121
SI	24.5263	Boot100	0.0651639
GC	16.6842	Boot101	0.074182
HD	16.6842	Boot101	0.0879433
MI	16.6842	Boot101	0.0766197
OM	16.6842	Boot101	0.0936852
PK	16.6842	Boot101	0.0993624
SI	16.6842	Boot101	0.107113
GC	24.5263	Boot101	0.076374
HD	24.5263	Boot101	0.106903
MI	24.5263	Boot101	0.0677988
OM	24.5263	Boot101	0.0964535
PK	24.5263	Boot101	0.0863847
SI	24.5263	Boot101	0.0765458
GC	16.6842	Boot102	0.106422
HD	16.6842	Boot102	0.107927
MI	16.6842	Boot102	0.086049
OM	16.6842	Boot102	0.108824
PK	16.6842	Boot102	0.115134
SI	16.6842	Boot102	0.122809
GC	24.5263	Boot102	0.0704267
HD	24.5263	Boot102	0.109179
MI	24.5263	Boot102	0.0706815
OM	24.5263	Boot102	0.0868997
PK	24.5263	Boot102	0.0994901
SI	24.5263	Boot102	0.0789797
GC	16.6842	Boot103	0.073509
HD	16.6842	Boot103	0.0815748
MI	16.6842	Boot103	0.0702345
OM	16.6842	Boot103	0.0893696
PK	16.6842	Boot103	0.0850486
SI	16.6842	Boot103	0.0927388
GC	24.5263	Boot103	0.0733963
HD	24.5263	Boot103	0.0892317
MI	24.5263	Boot103	0.060696
OM	24.5263	Boot103	0.0896233
PK	24.5263	Boot103	0.0849182
SI	24.5263	Boot103	0.0828569
GC	16.6842	Boot104	0.0803463
HD	16.6842	Boot104	0.103929
MI	16.6842	Boot104	0.0747109
OM	16.6842	Boot104	0.097693
PK	16.6842	Boot104	0.0973296
SI	16.6842	Boot104	0.111542
GC	24.5263	Boot104	0.0806209
HD	24.5263	Boot104	0.108563
MI	24.5263	Boot104	0.0716405
OM	24.5263	Boot104	0.0943925
PK	24.5263	Boot104	0.0971015
SI	24.5263	Boot104	0.0870836
GC	16.6842	Boot105	0.0720513
HD	16.6842	Boot105	0.0845877
MI	16.6842	Boot105	0.0786765
OM	16.6842	Boot105	0.0896722
PK	16.6842	Boot105	0.101393
SI	16.6842	Boot105	0.0995853
GC	24.5263	Boot105	0.0712123
HD	24.5263	Boot105	0.0951454
MI	24.5263	Boot105	0.0615135
OM	24.5263	Boot105	0.0914167
PK	24.5263	Boot105	0.0867341
SI	24.5263	Boot105	0.0759313
GC	16.6842	Boot106	0.060243
HD	16.6842	Boot106	0.0882358
MI	16.6842	Boot106	0.0876149
OM	16.6842	Boot106	0.10563
PK	16.6842	Boot106	0.108555
SI	16.6842	Boot106	0.121901
GC	24.5263	Boot106	0.058107
HD	24.5263	Boot106	0.0962089
MI	24.5263	Boot106	0.0736534
OM	24.5263	Boot106	0.101885
PK	24.5263	Boot106	0.099173
SI	24.5263	Boot106	0.0805545
GC	16.6842	Boot107	0.0745271
HD	16.6842	Boot107	0.099791
MI	16.6842	Boot107	0.0754272
OM	16.6842	Boot107	0.0893587
PK	16.6842	Boot107	0.0894084
SI	16.6842	Boot107	0.102112
GC	24.5263	Boot107	0.0715107
HD	24.5263	Boot107	0.103484
MI	24.5263	Boot107	0.0659902
OM	24.5263	Boot107	0.085742
PK	24.5263	Boot107	0.0857897
SI	24.5263	Boot107	0.0842194
GC	16.6842	Boot108	0.100298
HD	16.6842	Boot108	0.103424
MI	16.6842	Boot108	0.0864974
OM	16.6842	Boot108	0.0998008
PK	16.6842	Boot108	0.112853
SI	16.6842	Boot108	0.144601
GC	24.5263	Boot108	0.0742192
HD	24.5263	Boot108	0.117443
MI	24.5263	Boot108	0.0725241
OM	24.5263	Boot108	0.0818214
PK	24.5263	Boot108	0.0925356
SI	24.5263	Boot108	0.0885781
GC	16.6842	Boot109	0.0731133
HD	16.6842	Boot109	0.077654
MI	16.6842	Boot109	0.0584493
OM	16.6842	Boot109	0.0799917
PK	16.6842	Boot109	0.0788566
SI	16.6842	Boot109	0.08553
GC	24.5263	Boot109	0.0554567
HD	24.5263	Boot109	0.108993
MI	24.5263	Boot109	0.0561492
OM	24.5263	Boot109	0.0701048
PK	24.5263	Boot109	0.0770558
SI	24.5263	Boot109	0.0628897
GC	16.6842	Boot110	0.0689314
HD	16.6842	Boot110	0.098065
MI	16.6842	Boot110	0.0779124
OM	16.6842	Boot110	0.103
PK	16.6842	Boot110	0.0860555
SI	16.6842	Boot110	0.0951125
GC	24.5263	Boot110	0.0644993
HD	24.5263	Boot110	0.0980893
MI	24.5263	Boot110	0.0686799
OM	24.5263	Boot110	0.0953957
PK	24.5263	Boot110	0.107713
SI	24.5263	Boot110	0.0672687
GC	16.6842	Boot111	0.0708135
HD	16.6842	Boot111	0.106707
MI	16.6842	Boot111	0.0749514
OM	16.6842	Boot111	0.112448
PK	16.6842	Boot111	0.0847163
SI	16.6842	Boot111	0.119208
GC	24.5263	Boot111	0.0661846
HD	24.5263	Boot111	0.107523
MI	24.5263	Boot111	0.0704538
OM	24.5263	Boot111	0.0970453
PK	24.5263	Boot111	0.084081
SI	24.5263	Boot111	0.0683436
GC	16.6842	Boot112	0.0790069
HD	16.6842	Boot112	0.0900162
MI	16.6842	Boot112	0.0722614
OM	16.6842	Boot112	0.0979633
PK	16.6842	Boot112	0.0889825
SI	16.6842	Boot112	0.0997031
GC	24.5263	Boot112	0.0767026
HD	24.5263	Boot112	0.125016
MI	24.5263	Boot112	0.0800871
OM	24.5263	Boot112	0.093398
PK	24.5263	Boot112	0.0770744
SI	24.5263	Boot112	0.0911785
GC	16.6842	Boot113	0.0912615
HD	16.6842	Boot113	0.102791
MI	16.6842	Boot113	0.0720692
OM	16.6842	Boot113	0.101155
PK	16.6842	Boot113	0.107099
SI	16.6842	Boot113	0.111976
GC	24.5263	Boot113	0.0847549
HD	24.5263	Boot113	0.0852939
MI	24.5263	Boot113	0.0771212
OM	24.5263	Boot113	0.103841
PK	24.5263	Boot113	0.0937177
SI	24.5263	Boot113	0.0935156
GC	16.6842	Boot114	0.0808935
HD	16.6842	Boot114	0.0896514
MI	16.6842	Boot114	0.0613597
OM	16.6842	Boot114	0.0950515
PK	16.6842	Boot114	0.0976013
SI	16.6842	Boot114	0.0942079
GC	24.5263	Boot114	0.0602933
HD	24.5263	Boot114	0.0918375
MI	24.5263	Boot114	0.0632178
OM	24.5263	Boot114	0.08778
PK	24.5263	Boot114	0.102179
SI	24.5263	Boot114	0.0688401
GC	16.6842	Boot115	0.0857318
HD	16.6842	Boot115	0.0930545
MI	16.6842	Boot115	0.0714396
OM	16.6842	Boot115	0.10108
PK	16.6842	Boot115	0.105428
SI	16.6842	Boot115	0.100282
GC	24.5263	Boot115	0.0814866
HD	24.5263	Boot115	0.10619
MI	24.5263	Boot115	0.0756259
OM	24.5263	Boot115	0.0960748
PK	24.5263	Boot115	0.0949568
SI	24.5263	Boot115	0.0812446
GC	16.6842	Boot116	0.0718148
HD	16.6842	Boot116	0.0939329
MI	16.6842	Boot116	0.0624325
OM	16.6842	Boot116	0.0712942
PK	16.6842	Boot116	0.0952624
SI	16.6842	Boot116	0.101672
GC	24.5263	Boot116	0.0667575
HD	24.5263	Boot116	0.121395
MI	24.5263	Boot116	0.0636893
OM	24.5263	Boot116	0.0680257
PK	24.5263	Boot116	0.0790401
SI	24.5263	Boot116	0.0737965
GC	16.6842	Boot117	0.0782514
HD	16.6842	Boot117	0.0871871
MI	16.6842	Boot117	0.0645382
OM	16.6842	Boot117	0.10018
PK	16.6842	Boot117	0.0844703
SI	16.6842	Boot117	0.0874385
GC	24.5263	Boot117	0.0782613
HD	24.5263	Boot117	0.0932567
MI	24.5263	Boot117	0.0631946
OM	24.5263	Boot117	0.104372
PK	24.5263	Boot117	0.0835585
SI	24.5263	Boot117	0.0868457
GC	16.6842	Boot118	0.07284
HD	16.6842	Boot118	0.0914479
MI	16.6842	Boot118	0.0759541
OM	16.6842	Boot118	0.0965075
PK	16.6842	Boot118	0.105016
SI	16.6842	Boot118	0.0862669
GC	24.5263	Boot118	0.0713864
HD	24.5263	Boot118	0.0998989
MI	24.5263	Boot118	0.0652672
OM	24.5263	Boot118	0.0945816
PK	24.5263	Boot118	0.0765473
SI	24.5263	Boot118	0.0845454
GC	16.6842	Boot119	0.0962608
HD	16.6842	Boot119	0.10625
MI	16.6842	Boot119	0.0669241
OM	16.6842	Boot119	0.113581
PK	16.6842	Boot119	0.112186
SI	16.6842	Boot119	0.113105
GC	24.5263	Boot119	0.0878762
HD	24.5263	Boot119	0.118339
MI	24.5263	Boot119	0.0638053
OM	24.5263	Boot119	0.103688
PK	24.5263	Boot119	0.102414
SI	24.5263	Boot119	0.090079
GC	16.6842	Boot120	0.0907909
HD	16.6842	Boot120	0.116152
MI	16.6842	Boot120	0.0800032
OM	16.6842	Boot120	0.102172
PK	16.6842	Boot120	0.101749
SI	16.6842	Boot120	0.117003
GC	24.5263	Boot120	0.0907909
HD	24.5263	Boot120	0.128089
MI	24.5263	Boot120	0.0725147
OM	24.5263	Boot120	0.105068
PK	24.5263	Boot120	0.103705
SI	24.5263	Boot120	0.100353
GC	16.6842	Boot121	0.0946849
HD	16.6842	Boot121	0.105906
MI	16.6842	Boot121	0.0826067
OM	16.6842	Boot121	0.109038
PK	16.6842	Boot121	0.0953151
SI	16.6842	Boot121	0.117106
GC	24.5263	Boot121	0.0819629
HD	24.5263	Boot121	0.115215
MI	24.5263	Boot121	0.0777553
OM	24.5263	Boot121	0.111331
PK	24.5263	Boot121	0.0825085
SI	24.5263	Boot121	0.0981843
GC	16.6842	Boot122	0.0914008
HD	16.6842	Boot122	0.0834179
MI	16.6842	Boot122	0.0711747
OM	16.6842	Boot122	0.0932365
PK	16.6842	Boot122	0.109399
SI	16.6842	Boot122	0.106616
GC	24.5263	Boot122	0.0628837
HD	24.5263	Boot122	0.0969985
MI	24.5263	Boot122	0.066836
OM	24.5263	Boot122	0.0910122
PK	24.5263	Boot122	0.0912541
SI	24.5263	Boot122	0.0760526
GC	16.6842	Boot123	0.0829817
HD	16.6842	Boot123	0.099737
MI	16.6842	Boot123	0.076705
OM	16.6842	Boot123	0.0992694
PK	16.6842	Boot123	0.0890436
SI	16.6842	Boot123	0.114518
GC	24.5263	Boot123	0.0801075
HD	24.5263	Boot123	0.0943296
MI	24.5263	Boot123	0.0740274
OM	24.5263	Boot123	0.0958311
PK	24.5263	Boot123	0.0907749
SI	24.5263	Boot123	0.0972706
GC	16.6842	Boot124	0.0888057
HD	16.6842	Boot124	0.101152
MI	16.6842	Boot124	0.0745759
OM	16.6842	Boot124	0.106644
PK	16.6842	Boot124	0.108864
SI	16.6842	Boot124	0.125036
GC	24.5263	Boot124	0.0868042
HD	24.5263	Boot124	0.117536
MI	24.5263	Boot124	0.0777985
OM	24.5263	Boot124	0.117916
PK	24.5263	Boot124	0.0965409
SI	24.5263	Boot124	0.106346
GC	16.6842	Boot125	0.0840669
HD	16.6842	Boot125	0.100713
MI	16.6842	Boot125	0.0689816
OM	16.6842	Boot125	0.101883
PK	16.6842	Boot125	0.10277
SI	16.6842	Boot125	0.130534
GC	24.5263	Boot125	0.0838225
HD	24.5263	Boot125	0.108741
MI	24.5263	Boot125	0.069464
OM	24.5263	Boot125	0.101586
PK	24.5263	Boot125	0.0981342
SI	24.5263	Boot125	0.118554
GC	16.6842	Boot126	0.0763946
HD	16.6842	Boot126	0.0952721
MI	16.6842	Boot126	0.0646982
OM	16.6842	Boot126	0.094557
PK	16.6842	Boot126	0.0977939
SI	16.6842	Boot126	0.115512
GC	24.5263	Boot126	0.0709607
HD	24.5263	Boot126	0.100812
MI	24.5263	Boot126	0.0709449
OM	24.5263	Boot126	0.0883672
PK	24.5263	Boot126	0.0895972
SI	24.5263	Boot126	0.0797804
GC	16.6842	Boot127	0.0688317
HD	16.6842	Boot127	0.0824702
MI	16.6842	Boot127	0.0750869
OM	16.6842	Boot127	0.0864397
PK	16.6842	Boot127	0.0848945
SI	16.6842	Boot127	0.0999106
GC	24.5263	Boot127	0.0725741
HD	24.5263	Boot127	0.110957
MI	24.5263	Boot127	0.069265
OM	24.5263	Boot127	0.0894811
PK	24.5263	Boot127	0.0895103
SI	24.5263	Boot127	0.0692583
GC	16.6842	Boot128	0.0617217
HD	16.6842	Boot128	0.0908192
MI	16.6842	Boot128	0.0670027
OM	16.6842	Boot128	0.0816703
PK	16.6842	Boot128	0.0858365
SI	16.6842	Boot128	0.0934707
GC	24.5263	Boot128	0.0554728
HD	24.5263	Boot128	0.105051
MI	24.5263	Boot128	0.0705271
OM	24.5263	Boot128	0.0751669
PK	24.5263	Boot128	0.0758111
SI	24.5263	Boot128	0.0812298
GC	16.6842	Boot129	0.0706095
HD	16.6842	Boot129	0.101878
MI	16.6842	Boot129	0.0689519
OM	16.6842	Boot129	0.0882482
PK	16.6842	Boot129	0.0981898
SI	16.6842	Boot129	0.104636
GC	24.5263	Boot129	0.0706095
HD	24.5263	Boot129	0.120885
MI	24.5263	Boot129	0.0649992
OM	24.5263	Boot129	0.0882482
PK	24.5263	Boot129	0.0907144
SI	24.5263	Boot129	0.081073
GC	16.6842	Boot130	0.094902
HD	16.6842	Boot130	0.0938331
MI	16.6842	Boot130	0.0886398
OM	16.6842	Boot130	0.115062
PK	16.6842	Boot130	0.108894
SI	16.6842	Boot130	0.107405
GC	24.5263	Boot130	0.0834812
HD	24.5263	Boot130	0.0999219
MI	24.5263	Boot130	0.071186
OM	24.5263	Boot130	0.102312
PK	24.5263	Boot130	0.0846954
SI	24.5263	Boot130	0.0899003
GC	16.6842	Boot131	0.0856283
HD	16.6842	Boot131	0.0870742
MI	16.6842	Boot131	0.0771921
OM	16.6842	Boot131	0.09364
PK	16.6842	Boot131	0.0984527
SI	16.6842	Boot131	0.108354
GC	24.5263	Boot131	0.0842525
HD	24.5263	Boot131	0.0841268
MI	24.5263	Boot131	0.0851444
OM	24.5263	Boot131	0.0991039
PK	24.5263	Boot131	0.0968709
SI	24.5263	Boot131	0.0961802
GC	16.6842	Boot132	0.099556
HD	16.6842	Boot132	0.10321
MI	16.6842	Boot132	0.0771836
OM	16.6842	Boot132	0.112848
PK	16.6842	Boot132	0.110863
SI	16.6842	Boot132	0.12259
GC	24.5263	Boot132	0.0662555
HD	24.5263	Boot132	0.111762
MI	24.5263	Boot132	0.0692088
OM	24.5263	Boot132	0.0892552
PK	24.5263	Boot132	0.0933188
SI	24.5263	Boot132	0.0812261
GC	16.6842	Boot133	0.0878744
HD	16.6842	Boot133	0.100872
MI	16.6842	Boot133	0.0809942
OM	16.6842	Boot133	0.105247
PK	16.6842	Boot133	0.111321
SI	16.6842	Boot133	0.104843
GC	24.5263	Boot133	0.0862364
HD	24.5263	Boot133	0.0890973
MI	24.5263	Boot133	0.0781471
OM	24.5263	Boot133	0.103285
PK	24.5263	Boot133	0.103773
SI	24.5263	Boot133	0.0856348
GC	16.6842	Boot134	0.0912412
HD	16.6842	Boot134	0.100307
MI	16.6842	Boot134	0.0791945
OM	16.6842	Boot134	0.105359
PK	16.6842	Boot134	0.111191
SI	16.6842	Boot134	0.117956
GC	24.5263	Boot134	0.0872037
HD	24.5263	Boot134	0.102834
MI	24.5263	Boot134	0.0708683
OM	24.5263	Boot134	0.102451
PK	24.5263	Boot134	0.0865516
SI	24.5263	Boot134	0.112736
GC	16.6842	Boot135	0.0933767
HD	16.6842	Boot135	0.108225
MI	16.6842	Boot135	0.0804527
OM	16.6842	Boot135	0.0892366
PK	16.6842	Boot135	0.110499
SI	16.6842	Boot135	0.116284
GC	24.5263	Boot135	0.0909293
HD	24.5263	Boot135	0.139936
MI	24.5263	Boot135	0.0802413
OM	24.5263	Boot135	0.0989046
PK	24.5263	Boot135	0.0969592
SI	24.5263	Boot135	0.108327
GC	16.6842	Boot136	0.0969542
HD	16.6842	Boot136	0.109321
MI	16.6842	Boot136	0.084638
OM	16.6842	Boot136	0.107474
PK	16.6842	Boot136	0.115993
SI	16.6842	Boot136	0.129565
GC	24.5263	Boot136	0.0930826
HD	24.5263	Boot136	0.155319
MI	24.5263	Boot136	0.0801482
OM	24.5263	Boot136	0.12253
PK	24.5263	Boot136	0.120564
SI	24.5263	Boot136	0.108619
GC	16.6842	Boot137	0.0662304
HD	16.6842	Boot137	0.103646
MI	16.6842	Boot137	0.0750244
OM	16.6842	Boot137	0.0850879
PK	16.6842	Boot137	0.101893
SI	16.6842	Boot137	0.144828
GC	24.5263	Boot137	0.0657577
HD	24.5263	Boot137	0.0991884
MI	24.5263	Boot137	0.0669389
OM	24.5263	Boot137	0.0852259
PK	24.5263	Boot137	0.0852494
SI	24.5263	Boot137	0.0866652
GC	16.6842	Boot138	0.0718782
HD	16.6842	Boot138	0.0953428
MI	16.6842	Boot138	0.0726036
OM	16.6842	Boot138	0.0827794
PK	16.6842	Boot138	0.101802
SI	16.6842	Boot138	0.0974165
GC	24.5263	Boot138	0.0691996
HD	24.5263	Boot138	0.0919369
MI	24.5263	Boot138	0.0737276
OM	24.5263	Boot138	0.0796945
PK	24.5263	Boot138	0.091401
SI	24.5263	Boot138	0.0822728
GC	16.6842	Boot139	0.0812691
HD	16.6842	Boot139	0.0997706
MI	16.6842	Boot139	0.0738154
OM	16.6842	Boot139	0.0893877
PK	16.6842	Boot139	0.108692
SI	16.6842	Boot139	0.121103
GC	24.5263	Boot139	0.0777462
HD	24.5263	Boot139	0.104812
MI	24.5263	Boot139	0.0679958
OM	24.5263	Boot139	0.0918758
PK	24.5263	Boot139	0.10002
SI	24.5263	Boot139	0.105861
GC	16.6842	Boot140	0.0835181
HD	16.6842	Boot140	0.0983789
MI	16.6842	Boot140	0.0748999
OM	16.6842	Boot140	0.0937056
PK	16.6842	Boot140	0.0920586
SI	16.6842	Boot140	0.102214
GC	24.5263	Boot140	0.0580521
HD	24.5263	Boot140	0.103683
MI	24.5263	Boot140	0.0653874
OM	24.5263	Boot140	0.0839113
PK	24.5263	Boot140	0.0705206
SI	24.5263	Boot140	0.0786332
GC	16.6842	Boot141	0.0741163
HD	16.6842	Boot141	0.0934386
MI	16.6842	Boot141	0.0718266
OM	16.6842	Boot141	0.0909564
PK	16.6842	Boot141	0.0864025
SI	16.6842	Boot141	0.0952431
GC	24.5263	Boot141	0.0739095
HD	24.5263	Boot141	0.096405
MI	24.5263	Boot141	0.0689855
OM	24.5263	Boot141	0.0929022
PK	24.5263	Boot141	0.0809133
SI	24.5263	Boot141	0.0730536
GC	16.6842	Boot142	0.101158
HD	16.6842	Boot142	0.0907866
MI	16.6842	Boot142	0.0787907
OM	16.6842	Boot142	0.100123
PK	16.6842	Boot142	0.114731
SI	16.6842	Boot142	0.112464
GC	24.5263	Boot142	0.0613665
HD	24.5263	Boot142	0.0828984
MI	24.5263	Boot142	0.066782
OM	24.5263	Boot142	0.0847238
PK	24.5263	Boot142	0.080473
SI	24.5263	Boot142	0.0713163
GC	16.6842	Boot143	0.0747226
HD	16.6842	Boot143	0.0854743
MI	16.6842	Boot143	0.0646104
OM	16.6842	Boot143	0.0866532
PK	16.6842	Boot143	0.0926068
SI	16.6842	Boot143	0.0912878
GC	24.5263	Boot143	0.0760744
HD	24.5263	Boot143	0.0884719
MI	24.5263	Boot143	0.0613943
OM	24.5263	Boot143	0.0852261
PK	24.5263	Boot143	0.0954087
SI	24.5263	Boot143	0.0817456
GC	16.6842	Boot144	0.0849122
HD	16.6842	Boot144	0.106642
MI	16.6842	Boot144	0.0836722
OM	16.6842	Boot144	0.0994238
PK	16.6842	Boot144	0.105563
SI	16.6842	Boot144	0.103764
GC	24.5263	Boot144	0.0818197
HD	24.5263	Boot144	0.121179
MI	24.5263	Boot144	0.0696667
OM	24.5263	Boot144	0.100799
PK	24.5263	Boot144	0.0980815
SI	24.5263	Boot144	0.0890845
GC	16.6842	Boot145	0.0751357
HD	16.6842	Boot145	0.0901989
MI	16.6842	Boot145	0.0747527
OM	16.6842	Boot145	0.0908948
PK	16.6842	Boot145	0.0931393
SI	16.6842	Boot145	0.1134
GC	24.5263	Boot145	0.0748453
HD	24.5263	Boot145	0.106836
MI	24.5263	Boot145	0.0670939
OM	24.5263	Boot145	0.0905434
PK	24.5263	Boot145	0.100746
SI	24.5263	Boot145	0.0874375
GC	16.6842	Boot146	0.0772419
HD	16.6842	Boot146	0.0994334
MI	16.6842	Boot146	0.085064
OM	16.6842	Boot146	0.0876816
PK	16.6842	Boot146	0.12096
SI	16.6842	Boot146	0.171381
GC	24.5263	Boot146	0.0685408
HD	24.5263	Boot146	0.104914
MI	24.5263	Boot146	0.0766788
OM	24.5263	Boot146	0.0849937
PK	24.5263	Boot146	0.102912
SI	24.5263	Boot146	0.0842073
GC	16.6842	Boot147	0.0564148
HD	16.6842	Boot147	0.0887047
MI	16.6842	Boot147	0.0645237
OM	16.6842	Boot147	0.0747327
PK	16.6842	Boot147	0.0917696
SI	16.6842	Boot147	0.118751
GC	24.5263	Boot147	0.0572648
HD	24.5263	Boot147	0.0972963
MI	24.5263	Boot147	0.0639874
OM	24.5263	Boot147	0.0795209
PK	24.5263	Boot147	0.0828926
SI	24.5263	Boot147	0.063592
GC	16.6842	Boot148	0.0836132
HD	16.6842	Boot148	0.092821
MI	16.6842	Boot148	0.0791864
OM	16.6842	Boot148	0.101023
PK	16.6842	Boot148	0.0927229
SI	16.6842	Boot148	0.112595
GC	24.5263	Boot148	0.079937
HD	24.5263	Boot148	0.106408
MI	24.5263	Boot148	0.0722992
OM	24.5263	Boot148	0.0960047
PK	24.5263	Boot148	0.0867295
SI	24.5263	Boot148	0.107644
GC	16.6842	Boot149	0.0864201
HD	16.6842	Boot149	0.0954627
MI	16.6842	Boot149	0.0689916
OM	16.6842	Boot149	0.100203
PK	16.6842	Boot149	0.10669
SI	16.6842	Boot149	0.111118
GC	24.5263	Boot149	0.067253
HD	24.5263	Boot149	0.101123
MI	24.5263	Boot149	0.0699682
OM	24.5263	Boot149	0.100088
PK	24.5263	Boot149	0.0870112
SI	24.5263	Boot149	0.0855641
GC	16.6842	Boot150	0.0830933
HD	16.6842	Boot150	0.0947034
MI	16.6842	Boot150	0.072095
OM	16.6842	Boot150	0.0988309
PK	16.6842	Boot150	0.088535
SI	16.6842	Boot150	0.113886
GC	24.5263	Boot150	0.082395
HD	24.5263	Boot150	0.106712
MI	24.5263	Boot150	0.0714876
OM	24.5263	Boot150	0.0980003
PK	24.5263	Boot150	0.087791
SI	24.5263	Boot150	0.107263
GC	16.6842	Boot151	0.0625551
HD	16.6842	Boot151	0.101536
MI	16.6842	Boot151	0.0786612
OM	16.6842	Boot151	0.0965458
PK	16.6842	Boot151	0.100575
SI	16.6842	Boot151	0.117465
GC	24.5263	Boot151	0.058501
HD	24.5263	Boot151	0.09805
MI	24.5263	Boot151	0.070904
OM	24.5263	Boot151	0.0839777
PK	24.5263	Boot151	0.0940567
SI	24.5263	Boot151	0.0788508
GC	16.6842	Boot152	0.0802451
HD	16.6842	Boot152	0.102599
MI	16.6842	Boot152	0.0856304
OM	16.6842	Boot152	0.129734
PK	16.6842	Boot152	0.0985875
SI	16.6842	Boot152	0.116301
GC	24.5263	Boot152	0.0788412
HD	24.5263	Boot152	0.109297
MI	24.5263	Boot152	0.0745089
OM	24.5263	Boot152	0.116284
PK	24.5263	Boot152	0.0874798
SI	24.5263	Boot152	0.106698
GC	16.6842	Boot153	0.0670136
HD	16.6842	Boot153	0.0837681
MI	16.6842	Boot153	0.0720937
OM	16.6842	Boot153	0.0838993
PK	16.6842	Boot153	0.0749707
SI	16.6842	Boot153	0.085268
GC	24.5263	Boot153	0.059474
HD	24.5263	Boot153	0.125787
MI	24.5263	Boot153	0.065582
OM	24.5263	Boot153	0.0752245
PK	24.5263	Boot153	0.0747082
SI	24.5263	Boot153	0.063795
GC	16.6842	Boot154	0.0854799
HD	16.6842	Boot154	0.0895609
MI	16.6842	Boot154	0.0783625
OM	16.6842	Boot154	0.0898732
PK	16.6842	Boot154	0.099046
SI	16.6842	Boot154	0.116223
GC	24.5263	Boot154	0.0755206
HD	24.5263	Boot154	0.0940039
MI	24.5263	Boot154	0.0663079
OM	24.5263	Boot154	0.0856523
PK	24.5263	Boot154	0.0948049
SI	24.5263	Boot154	0.079032
GC	16.6842	Boot155	0.0988227
HD	16.6842	Boot155	0.105824
MI	16.6842	Boot155	0.0810603
OM	16.6842	Boot155	0.107788
PK	16.6842	Boot155	0.114068
SI	16.6842	Boot155	0.122899
GC	24.5263	Boot155	0.0900655
HD	24.5263	Boot155	0.104388
MI	24.5263	Boot155	0.0773009
OM	24.5263	Boot155	0.113008
PK	24.5263	Boot155	0.0954754
SI	24.5263	Boot155	0.094977
GC	16.6842	Boot156	0.0651202
HD	16.6842	Boot156	0.104791
MI	16.6842	Boot156	0.0839096
OM	16.6842	Boot156	0.108263
PK	16.6842	Boot156	0.11354
SI	16.6842	Boot156	0.15979
GC	24.5263	Boot156	0.0654944
HD	24.5263	Boot156	0.107517
MI	24.5263	Boot156	0.0694206
OM	24.5263	Boot156	0.109684
PK	24.5263	Boot156	0.0837303
SI	24.5263	Boot156	0.0857165
GC	16.6842	Boot157	0.0718833
HD	16.6842	Boot157	0.100837
MI	16.6842	Boot157	0.0737585
OM	16.6842	Boot157	0.0795662
PK	16.6842	Boot157	0.0704802
SI	16.6842	Boot157	0.081943
GC	24.5263	Boot157	0.0696913
HD	24.5263	Boot157	0.157476
MI	24.5263	Boot157	0.0692707
OM	24.5263	Boot157	0.088238
PK	24.5263	Boot157	0.0925027
SI	24.5263	Boot157	0.0774224
GC	16.6842	Boot158	0.0975368
HD	16.6842	Boot158	0.110912
MI	16.6842	Boot158	0.0841369
OM	16.6842	Boot158	0.112497
PK	16.6842	Boot158	0.106837
SI	16.6842	Boot158	0.12583
GC	24.5263	Boot158	0.0663329
HD	24.5263	Boot158	0.141404
MI	24.5263	Boot158	0.0760091
OM	24.5263	Boot158	0.0967585
PK	24.5263	Boot158	0.0859036
SI	24.5263	Boot158	0.081261
GC	16.6842	Boot159	0.0663946
HD	16.6842	Boot159	0.0873233
MI	16.6842	Boot159	0.0791923
OM	16.6842	Boot159	0.0899617
PK	16.6842	Boot159	0.0871832
SI	16.6842	Boot159	0.0911947
GC	24.5263	Boot159	0.0623237
HD	24.5263	Boot159	0.0820345
MI	24.5263	Boot159	0.069785
OM	24.5263	Boot159	0.0844459
PK	24.5263	Boot159	0.0873811
SI	24.5263	Boot159	0.0745223
GC	16.6842	Boot160	0.0685105
HD	16.6842	Boot160	0.10692
MI	16.6842	Boot160	0.0707817
OM	16.6842	Boot160	0.0830479
PK	16.6842	Boot160	0.101453
SI	16.6842	Boot160	0.110103
GC	24.5263	Boot160	0.0625341
HD	24.5263	Boot160	0.10327
MI	24.5263	Boot160	0.062677
OM	24.5263	Boot160	0.0864935
PK	24.5263	Boot160	0.0813443
SI	24.5263	Boot160	0.0869779
GC	16.6842	Boot161	0.0622305
HD	16.6842	Boot161	0.0799019
MI	16.6842	Boot161	0.063379
OM	16.6842	Boot161	0.0752922
PK	16.6842	Boot161	0.076198
SI	16.6842	Boot161	0.0992289
GC	24.5263	Boot161	0.0600215
HD	24.5263	Boot161	0.067037
MI	24.5263	Boot161	0.059729
OM	24.5263	Boot161	0.0726195
PK	24.5263	Boot161	0.0754701
SI	24.5263	Boot161	0.072694
GC	16.6842	Boot162	0.0713349
HD	16.6842	Boot162	0.100958
MI	16.6842	Boot162	0.0796179
OM	16.6842	Boot162	0.0831227
PK	16.6842	Boot162	0.0884957
SI	16.6842	Boot162	0.0888415
GC	24.5263	Boot162	0.0692114
HD	24.5263	Boot162	0.111473
MI	24.5263	Boot162	0.0800238
OM	24.5263	Boot162	0.0878372
PK	24.5263	Boot162	0.0750202
SI	24.5263	Boot162	0.0752835
GC	16.6842	Boot163	0.070276
HD	16.6842	Boot163	0.0731056
MI	16.6842	Boot163	0.0586255
OM	16.6842	Boot163	0.0764829
PK	16.6842	Boot163	0.0844842
SI	16.6842	Boot163	0.100198
GC	24.5263	Boot163	0.0527337
HD	24.5263	Boot163	0.0825823
MI	24.5263	Boot163	0.0584125
OM	24.5263	Boot163	0.0763242
PK	24.5263	Boot163	0.0870894
SI	24.5263	Boot163	0.0738426
GC	16.6842	Boot164	0.103518
HD	16.6842	Boot164	0.105377
MI	16.6842	Boot164	0.0938691
OM	16.6842	Boot164	0.114341
PK	16.6842	Boot164	0.121346
SI	16.6842	Boot164	0.128072
GC	24.5263	Boot164	0.0918591
HD	24.5263	Boot164	0.107951
MI	24.5263	Boot164	0.0788181
OM	24.5263	Boot164	0.110763
PK	24.5263	Boot164	0.098964
SI	24.5263	Boot164	0.0955042
GC	16.6842	Boot165	0.0926731
HD	16.6842	Boot165	0.105859
MI	16.6842	Boot165	0.0859638
OM	16.6842	Boot165	0.104637
PK	16.6842	Boot165	0.110192
SI	16.6842	Boot165	0.122839
GC	24.5263	Boot165	0.0947342
HD	24.5263	Boot165	0.112623
MI	24.5263	Boot165	0.0841319
OM	24.5263	Boot165	0.102058
PK	24.5263	Boot165	0.0993429
SI	24.5263	Boot165	0.097214
GC	16.6842	Boot166	0.0663843
HD	16.6842	Boot166	0.0985911
MI	16.6842	Boot166	0.0800924
OM	16.6842	Boot166	0.0819099
PK	16.6842	Boot166	0.0961875
SI	16.6842	Boot166	0.100779
GC	24.5263	Boot166	0.0639257
HD	24.5263	Boot166	0.089841
MI	24.5263	Boot166	0.0635157
OM	24.5263	Boot166	0.0817507
PK	24.5263	Boot166	0.0865273
SI	24.5263	Boot166	0.0701688
GC	16.6842	Boot167	0.0786114
HD	16.6842	Boot167	0.100255
MI	16.6842	Boot167	0.0721414
OM	16.6842	Boot167	0.0914203
PK	16.6842	Boot167	0.084801
SI	16.6842	Boot167	0.098058
GC	24.5263	Boot167	0.0757996
[truncated: 10,001 more rows]

## Sheet: Figure 3d
Trophic	Size	Iteration	Diversification			* This item corresponds to the "sub" object in Plot 6 of the xgboost R script
GC	32.3684	Boot1	0.0598175
HD	32.3684	Boot1	0.162254
MI	32.3684	Boot1	0.0667771
OM	32.3684	Boot1	0.0653992
PK	32.3684	Boot1	0.0718558
SI	32.3684	Boot1	0.0797699
GC	40.2105	Boot1	0.0618193
HD	40.2105	Boot1	0.118056
MI	40.2105	Boot1	0.0667771
OM	40.2105	Boot1	0.0653992
PK	40.2105	Boot1	0.0717922
SI	40.2105	Boot1	0.0694179
GC	48.0526	Boot1	0.0618193
HD	48.0526	Boot1	0.118056
MI	48.0526	Boot1	0.0667771
OM	48.0526	Boot1	0.0653992
PK	48.0526	Boot1	0.0717922
SI	48.0526	Boot1	0.0694179
GC	55.8947	Boot1	0.0618193
HD	55.8947	Boot1	0.120017
MI	55.8947	Boot1	0.0667771
OM	55.8947	Boot1	0.0653992
PK	55.8947	Boot1	0.0717922
SI	55.8947	Boot1	0.0694179
GC	63.7368	Boot1	0.0663815
HD	63.7368	Boot1	0.109942
MI	63.7368	Boot1	0.0717053
OM	63.7368	Boot1	0.0687987
PK	63.7368	Boot1	0.0770904
SI	63.7368	Boot1	0.0745409
GC	71.5789	Boot1	0.0663815
HD	71.5789	Boot1	0.109942
MI	71.5789	Boot1	0.0717053
OM	71.5789	Boot1	0.0687987
PK	71.5789	Boot1	0.0770904
SI	71.5789	Boot1	0.0745409
GC	79.4211	Boot1	0.0667876
HD	79.4211	Boot1	0.110614
MI	79.4211	Boot1	0.0721439
OM	79.4211	Boot1	0.0692196
PK	79.4211	Boot1	0.077562
SI	79.4211	Boot1	0.0749969
GC	87.2632	Boot1	0.0667876
HD	87.2632	Boot1	0.110614
MI	87.2632	Boot1	0.0721439
OM	87.2632	Boot1	0.0692196
PK	87.2632	Boot1	0.077562
SI	87.2632	Boot1	0.0749969
GC	95.1053	Boot1	0.0667876
HD	95.1053	Boot1	0.110614
MI	95.1053	Boot1	0.0700894
OM	95.1053	Boot1	0.0692196
PK	95.1053	Boot1	0.077562
SI	95.1053	Boot1	0.0749969
GC	102.947	Boot1	0.0667876
HD	102.947	Boot1	0.110614
MI	102.947	Boot1	0.0700894
OM	102.947	Boot1	0.0692196
PK	102.947	Boot1	0.077562
SI	102.947	Boot1	0.0749969
GC	110.789	Boot1	0.0667876
HD	110.789	Boot1	0.110614
MI	110.789	Boot1	0.0700894
OM	110.789	Boot1	0.0692196
PK	110.789	Boot1	0.077562
SI	110.789	Boot1	0.0749969
GC	118.632	Boot1	0.0667876
HD	118.632	Boot1	0.110614
MI	118.632	Boot1	0.0700894
OM	118.632	Boot1	0.0692196
PK	118.632	Boot1	0.077562
SI	118.632	Boot1	0.0749969
GC	126.474	Boot1	0.0667876
HD	126.474	Boot1	0.110614
MI	126.474	Boot1	0.0700894
OM	126.474	Boot1	0.0692196
PK	126.474	Boot1	0.077562
SI	126.474	Boot1	0.0749969
GC	134.316	Boot1	0.0686746
HD	134.316	Boot1	0.113739
MI	134.316	Boot1	0.0710163
OM	134.316	Boot1	0.069965
PK	134.316	Boot1	0.0797534
SI	134.316	Boot1	0.0771158
GC	142.158	Boot1	0.0686746
HD	142.158	Boot1	0.113739
MI	142.158	Boot1	0.0710163
OM	142.158	Boot1	0.069965
PK	142.158	Boot1	0.0797534
SI	142.158	Boot1	0.0771158
GC	150	Boot1	0.0676221
HD	150	Boot1	0.111996
MI	150	Boot1	0.0728271
OM	150	Boot1	0.0688926
PK	150	Boot1	0.0785311
SI	150	Boot1	0.0776325
GC	32.3684	Boot2	0.0693631
HD	32.3684	Boot2	0.130417
MI	32.3684	Boot2	0.0721794
OM	32.3684	Boot2	0.0864928
PK	32.3684	Boot2	0.10937
SI	32.3684	Boot2	0.073501
GC	40.2105	Boot2	0.0693631
HD	40.2105	Boot2	0.120759
MI	40.2105	Boot2	0.0721794
OM	40.2105	Boot2	0.0864928
PK	40.2105	Boot2	0.108398
SI	40.2105	Boot2	0.073501
GC	48.0526	Boot2	0.0693631
HD	48.0526	Boot2	0.120759
MI	48.0526	Boot2	0.0721794
OM	48.0526	Boot2	0.0864928
PK	48.0526	Boot2	0.116857
SI	48.0526	Boot2	0.073501
GC	55.8947	Boot2	0.069218
HD	55.8947	Boot2	0.120506
MI	55.8947	Boot2	0.0720285
OM	55.8947	Boot2	0.0864928
PK	55.8947	Boot2	0.109446
SI	55.8947	Boot2	0.0733473
GC	63.7368	Boot2	0.0674193
HD	63.7368	Boot2	0.146585
MI	63.7368	Boot2	0.0701567
OM	63.7368	Boot2	0.0838105
PK	63.7368	Boot2	0.106602
SI	63.7368	Boot2	0.0714412
GC	71.5789	Boot2	0.0701975
HD	71.5789	Boot2	0.152626
MI	71.5789	Boot2	0.0720906
OM	71.5789	Boot2	0.0861208
PK	71.5789	Boot2	0.112807
SI	71.5789	Boot2	0.0743852
GC	79.4211	Boot2	0.071013
HD	79.4211	Boot2	0.135063
MI	79.4211	Boot2	0.0720906
OM	79.4211	Boot2	0.0871212
PK	79.4211	Boot2	0.114117
SI	79.4211	Boot2	0.0752493
GC	87.2632	Boot2	0.07003
HD	87.2632	Boot2	0.133193
MI	87.2632	Boot2	0.0710927
OM	87.2632	Boot2	0.0859153
PK	87.2632	Boot2	0.112538
SI	87.2632	Boot2	0.0742077
GC	95.1053	Boot2	0.07003
HD	95.1053	Boot2	0.133193
MI	95.1053	Boot2	0.0710927
OM	95.1053	Boot2	0.0859153
PK	95.1053	Boot2	0.112538
SI	95.1053	Boot2	0.0742077
GC	102.947	Boot2	0.07003
HD	102.947	Boot2	0.133193
MI	102.947	Boot2	0.0710927
OM	102.947	Boot2	0.0859153
PK	102.947	Boot2	0.112538
SI	102.947	Boot2	0.0742077
GC	110.789	Boot2	0.07003
HD	110.789	Boot2	0.133193
MI	110.789	Boot2	0.0710927
OM	110.789	Boot2	0.0859153
PK	110.789	Boot2	0.112538
SI	110.789	Boot2	0.0742077
GC	118.632	Boot2	0.07003
HD	118.632	Boot2	0.133193
MI	118.632	Boot2	0.0710927
OM	118.632	Boot2	0.0859153
PK	118.632	Boot2	0.112538
SI	118.632	Boot2	0.0742077
GC	126.474	Boot2	0.07003
HD	126.474	Boot2	0.133193
MI	126.474	Boot2	0.0710927
OM	126.474	Boot2	0.0859153
PK	126.474	Boot2	0.112538
SI	126.474	Boot2	0.0742077
GC	134.316	Boot2	0.0681403
HD	134.316	Boot2	0.129599
MI	134.316	Boot2	0.0691743
OM	134.316	Boot2	0.083597
PK	134.316	Boot2	0.106984
SI	134.316	Boot2	0.0722053
GC	142.158	Boot2	0.0681403
HD	142.158	Boot2	0.129599
MI	142.158	Boot2	0.0691743
OM	142.158	Boot2	0.083597
PK	142.158	Boot2	0.106984
SI	142.158	Boot2	0.0722053
GC	150	Boot2	0.069293
HD	150	Boot2	0.131792
MI	150	Boot2	0.0703445
OM	150	Boot2	0.0850112
PK	150	Boot2	0.108794
SI	150	Boot2	0.0734268
GC	32.3684	Boot3	0.0656864
HD	32.3684	Boot3	0.0999786
MI	32.3684	Boot3	0.0656026
OM	32.3684	Boot3	0.0804609
PK	32.3684	Boot3	0.0875746
SI	32.3684	Boot3	0.0758165
GC	40.2105	Boot3	0.0667676
HD	40.2105	Boot3	0.114471
MI	40.2105	Boot3	0.0662292
OM	40.2105	Boot3	0.0793252
PK	40.2105	Boot3	0.0887047
SI	40.2105	Boot3	0.0672716
GC	48.0526	Boot3	0.0647483
HD	48.0526	Boot3	0.132371
MI	48.0526	Boot3	0.0671466
OM	48.0526	Boot3	0.0741963
PK	48.0526	Boot3	0.086022
SI	48.0526	Boot3	0.0652371
GC	55.8947	Boot3	0.066803
HD	55.8947	Boot3	0.124955
MI	55.8947	Boot3	0.0672222
OM	55.8947	Boot3	0.0765509
PK	55.8947	Boot3	0.0887518
SI	55.8947	Boot3	0.0673073
GC	63.7368	Boot3	0.0671695
HD	63.7368	Boot3	0.117717
MI	63.7368	Boot3	0.067591
OM	63.7368	Boot3	0.0697373
PK	63.7368	Boot3	0.0892387
SI	63.7368	Boot3	0.0676765
GC	71.5789	Boot3	0.0671636
HD	71.5789	Boot3	0.116449
MI	71.5789	Boot3	0.067585
OM	71.5789	Boot3	0.0697311
PK	71.5789	Boot3	0.0892308
SI	71.5789	Boot3	0.0676705
GC	79.4211	Boot3	0.0719269
HD	79.4211	Boot3	0.13469
MI	79.4211	Boot3	0.0689779
OM	79.4211	Boot3	0.0716931
PK	79.4211	Boot3	0.0955591
SI	79.4211	Boot3	0.0695745
GC	87.2632	Boot3	0.0719269
HD	87.2632	Boot3	0.13469
MI	87.2632	Boot3	0.0689779
OM	87.2632	Boot3	0.0716931
PK	87.2632	Boot3	0.0955591
SI	87.2632	Boot3	0.0695745
GC	95.1053	Boot3	0.0715921
HD	95.1053	Boot3	0.134063
MI	95.1053	Boot3	0.0686569
OM	95.1053	Boot3	0.0713594
PK	95.1053	Boot3	0.0951144
SI	95.1053	Boot3	0.0687094
GC	102.947	Boot3	0.0715921
HD	102.947	Boot3	0.134063
MI	102.947	Boot3	0.0686569
OM	102.947	Boot3	0.0713594
PK	102.947	Boot3	0.0951144
SI	102.947	Boot3	0.0687094
GC	110.789	Boot3	0.0715921
HD	110.789	Boot3	0.134063
MI	110.789	Boot3	0.0686569
OM	110.789	Boot3	0.0713594
PK	110.789	Boot3	0.0951144
SI	110.789	Boot3	0.0687094
GC	118.632	Boot3	0.0715921
HD	118.632	Boot3	0.134063
MI	118.632	Boot3	0.0686569
OM	118.632	Boot3	0.0713594
PK	118.632	Boot3	0.0951144
SI	118.632	Boot3	0.0687094
GC	126.474	Boot3	0.0715921
HD	126.474	Boot3	0.134063
MI	126.474	Boot3	0.0686569
OM	126.474	Boot3	0.0713594
PK	126.474	Boot3	0.0951144
SI	126.474	Boot3	0.0687094
GC	134.316	Boot3	0.0715921
HD	134.316	Boot3	0.134063
MI	134.316	Boot3	0.0686569
OM	134.316	Boot3	0.0713594
PK	134.316	Boot3	0.0951144
SI	134.316	Boot3	0.0687094
GC	142.158	Boot3	0.0728533
HD	142.158	Boot3	0.136425
MI	142.158	Boot3	0.0698664
OM	142.158	Boot3	0.0726165
PK	142.158	Boot3	0.0951144
SI	142.158	Boot3	0.0699199
GC	150	Boot3	0.0728359
HD	150	Boot3	0.136392
MI	150	Boot3	0.0698497
OM	150	Boot3	0.0725992
PK	150	Boot3	0.0950916
SI	150	Boot3	0.0699031
GC	32.3684	Boot4	0.077819
HD	32.3684	Boot4	0.16359
MI	32.3684	Boot4	0.0777218
OM	32.3684	Boot4	0.0996966
PK	32.3684	Boot4	0.0832392
SI	32.3684	Boot4	0.0896387
GC	40.2105	Boot4	0.077819
HD	40.2105	Boot4	0.148561
MI	40.2105	Boot4	0.0777218
OM	40.2105	Boot4	0.0962765
PK	40.2105	Boot4	0.0832392
SI	40.2105	Boot4	0.0801805
GC	48.0526	Boot4	0.0736429
HD	48.0526	Boot4	0.128699
MI	48.0526	Boot4	0.0735509
OM	48.0526	Boot4	0.0911099
PK	48.0526	Boot4	0.0787723
SI	48.0526	Boot4	0.0758777
GC	55.8947	Boot4	0.0742617
HD	55.8947	Boot4	0.129781
MI	55.8947	Boot4	0.0737616
OM	55.8947	Boot4	0.0918754
PK	55.8947	Boot4	0.0820094
SI	55.8947	Boot4	0.0758777
GC	63.7368	Boot4	0.0742617
HD	63.7368	Boot4	0.128536
MI	63.7368	Boot4	0.0737616
OM	63.7368	Boot4	0.0918754
PK	63.7368	Boot4	0.0820094
SI	63.7368	Boot4	0.0758777
GC	71.5789	Boot4	0.0776884
HD	71.5789	Boot4	0.17852
MI	71.5789	Boot4	0.0742436
OM	71.5789	Boot4	0.0924757
PK	71.5789	Boot4	0.0857937
SI	71.5789	Boot4	0.0780778
GC	79.4211	Boot4	0.082287
HD	79.4211	Boot4	0.174227
MI	79.4211	Boot4	0.0786383
OM	79.4211	Boot4	0.0979497
PK	79.4211	Boot4	0.0908721
SI	79.4211	Boot4	0.0826995
GC	87.2632	Boot4	0.082287
HD	87.2632	Boot4	0.174227
MI	87.2632	Boot4	0.0786383
OM	87.2632	Boot4	0.0979497
PK	87.2632	Boot4	0.0908721
SI	87.2632	Boot4	0.0826995
GC	95.1053	Boot4	0.082287
HD	95.1053	Boot4	0.174227
MI	95.1053	Boot4	0.0786383
OM	95.1053	Boot4	0.0979497
PK	95.1053	Boot4	0.0908721
SI	95.1053	Boot4	0.0826995
GC	102.947	Boot4	0.082287
HD	102.947	Boot4	0.174227
MI	102.947	Boot4	0.0786383
OM	102.947	Boot4	0.0979497
PK	102.947	Boot4	0.0908721
SI	102.947	Boot4	0.0826995
GC	110.789	Boot4	0.082287
HD	110.789	Boot4	0.174227
MI	110.789	Boot4	0.0786383
OM	110.789	Boot4	0.0979497
PK	110.789	Boot4	0.0908721
SI	110.789	Boot4	0.0826995
GC	118.632	Boot4	0.082287
HD	118.632	Boot4	0.174227
MI	118.632	Boot4	0.0786383
OM	118.632	Boot4	0.0979497
PK	118.632	Boot4	0.0908721
SI	118.632	Boot4	0.0826995
GC	126.474	Boot4	0.082287
HD	126.474	Boot4	0.174227
MI	126.474	Boot4	0.0786383
OM	126.474	Boot4	0.0979497
PK	126.474	Boot4	0.0908721
SI	126.474	Boot4	0.0826995
GC	134.316	Boot4	0.0857673
HD	134.316	Boot4	0.181596
MI	134.316	Boot4	0.080414
OM	134.316	Boot4	0.102092
PK	134.316	Boot4	0.0949394
SI	134.316	Boot4	0.0861972
GC	142.158	Boot4	0.0857673
HD	142.158	Boot4	0.181596
MI	142.158	Boot4	0.080414
OM	142.158	Boot4	0.102092
PK	142.158	Boot4	0.0949394
SI	142.158	Boot4	0.0861972
GC	150	Boot4	0.0856648
HD	150	Boot4	0.181379
MI	150	Boot4	0.0803179
OM	150	Boot4	0.10197
PK	150	Boot4	0.0948258
SI	150	Boot4	0.0860942
GC	32.3684	Boot5	0.063981
HD	32.3684	Boot5	0.128938
MI	32.3684	Boot5	0.0685751
OM	32.3684	Boot5	0.0792717
PK	32.3684	Boot5	0.0832685
SI	32.3684	Boot5	0.080929
GC	40.2105	Boot5	0.0666161
HD	40.2105	Boot5	0.143472
MI	40.2105	Boot5	0.06895
OM	40.2105	Boot5	0.0792717
PK	40.2105	Boot5	0.0832685
SI	40.2105	Boot5	0.075528
GC	48.0526	Boot5	0.0676739
HD	48.0526	Boot5	0.145751
MI	48.0526	Boot5	0.0700449
OM	48.0526	Boot5	0.0800703
PK	48.0526	Boot5	0.0783902
SI	48.0526	Boot5	0.0762889
GC	55.8947	Boot5	0.0670708
HD	55.8947	Boot5	0.144452
MI	55.8947	Boot5	0.0694207
OM	55.8947	Boot5	0.0793568
PK	55.8947	Boot5	0.0838368
SI	55.8947	Boot5	0.0756091
GC	63.7368	Boot5	0.0600495
HD	63.7368	Boot5	0.124406
MI	63.7368	Boot5	0.0618751
OM	63.7368	Boot5	0.0705084
PK	63.7368	Boot5	0.0750603
SI	63.7368	Boot5	0.0676939
GC	71.5789	Boot5	0.0696859
HD	71.5789	Boot5	0.166887
MI	71.5789	Boot5	0.0698049
OM	71.5789	Boot5	0.0734093
PK	71.5789	Boot5	0.0871055
SI	71.5789	Boot5	0.078557
GC	79.4211	Boot5	0.0718248
HD	79.4211	Boot5	0.210858
MI	79.4211	Boot5	0.0698049
OM	79.4211	Boot5	0.0756626
PK	79.4211	Boot5	0.0897792
SI	79.4211	Boot5	0.0782689
GC	87.2632	Boot5	0.0718248
HD	87.2632	Boot5	0.210858
MI	87.2632	Boot5	0.0698049
OM	87.2632	Boot5	0.0756626
PK	87.2632	Boot5	0.105489
SI	87.2632	Boot5	0.0782689
GC	95.1053	Boot5	0.0718248
HD	95.1053	Boot5	0.210858
MI	95.1053	Boot5	0.0698049
OM	95.1053	Boot5	0.0756626
PK	95.1053	Boot5	0.105489
SI	95.1053	Boot5	0.0782689
GC	102.947	Boot5	0.0718248
HD	102.947	Boot5	0.210858
MI	102.947	Boot5	0.0698049
OM	102.947	Boot5	0.0756626
PK	102.947	Boot5	0.105489
SI	102.947	Boot5	0.0782689
GC	110.789	Boot5	0.0718248
HD	110.789	Boot5	0.210858
MI	110.789	Boot5	0.0698049
OM	110.789	Boot5	0.0756626
PK	110.789	Boot5	0.105489
SI	110.789	Boot5	0.0782689
GC	118.632	Boot5	0.0718248
HD	118.632	Boot5	0.210858
MI	118.632	Boot5	0.0698049
OM	118.632	Boot5	0.0756626
PK	118.632	Boot5	0.105489
SI	118.632	Boot5	0.0782689
GC	126.474	Boot5	0.0728241
HD	126.474	Boot5	0.213791
MI	126.474	Boot5	0.070776
OM	126.474	Boot5	0.0767152
PK	126.474	Boot5	0.106957
SI	126.474	Boot5	0.0793578
GC	134.316	Boot5	0.0728241
HD	134.316	Boot5	0.213791
MI	134.316	Boot5	0.070776
OM	134.316	Boot5	0.0767152
PK	134.316	Boot5	0.106957
SI	134.316	Boot5	0.0793578
GC	142.158	Boot5	0.0728241
HD	142.158	Boot5	0.213791
MI	142.158	Boot5	0.070776
OM	142.158	Boot5	0.0767152
PK	142.158	Boot5	0.106957
SI	142.158	Boot5	0.0793578
GC	150	Boot5	0.0728588
HD	150	Boot5	0.213893
MI	150	Boot5	0.0708097
OM	150	Boot5	0.0764891
PK	150	Boot5	0.107008
SI	150	Boot5	0.0793956
GC	32.3684	Boot6	0.0657674
HD	32.3684	Boot6	0.122953
MI	32.3684	Boot6	0.0706556
OM	32.3684	Boot6	0.0897632
PK	32.3684	Boot6	0.0981253
SI	32.3684	Boot6	0.0771738
GC	40.2105	Boot6	0.0674181
HD	40.2105	Boot6	0.0930988
MI	40.2105	Boot6	0.0727186
OM	40.2105	Boot6	0.0912731
PK	40.2105	Boot6	0.100128
SI	40.2105	Boot6	0.0828445
GC	48.0526	Boot6	0.0684437
HD	48.0526	Boot6	0.103867
MI	48.0526	Boot6	0.0742813
OM	48.0526	Boot6	0.0932346
PK	48.0526	Boot6	0.101651
SI	48.0526	Boot6	0.0841049
GC	55.8947	Boot6	0.0695382
HD	55.8947	Boot6	0.113916
MI	55.8947	Boot6	0.074652
OM	55.8947	Boot6	0.0936998
PK	55.8947	Boot6	0.115747
SI	55.8947	Boot6	0.0854497
GC	63.7368	Boot6	0.0687087
HD	63.7368	Boot6	0.0956428
MI	63.7368	Boot6	0.0737615
OM	63.7368	Boot6	0.0863887
PK	63.7368	Boot6	0.114366
SI	63.7368	Boot6	0.0844305
GC	71.5789	Boot6	0.0687087
HD	71.5789	Boot6	0.181661
MI	71.5789	Boot6	0.0737615
OM	71.5789	Boot6	0.0863887
PK	71.5789	Boot6	0.114366
SI	71.5789	Boot6	0.0844305
GC	79.4211	Boot6	0.0772994
HD	79.4211	Boot6	0.153773
MI	79.4211	Boot6	0.0737615
OM	79.4211	Boot6	0.0901896
PK	79.4211	Boot6	0.125328
SI	79.4211	Boot6	0.0937724
GC	87.2632	Boot6	0.0718924
HD	87.2632	Boot6	0.143017
MI	87.2632	Boot6	0.0737615
OM	87.2632	Boot6	0.0838809
PK	87.2632	Boot6	0.116562
SI	87.2632	Boot6	0.0872132
GC	95.1053	Boot6	0.0735401
HD	95.1053	Boot6	0.146294
MI	95.1053	Boot6	0.0754521
OM	95.1053	Boot6	0.0858034
PK	95.1053	Boot6	0.119233
SI	95.1053	Boot6	0.0892121
GC	102.947	Boot6	0.0717029
HD	102.947	Boot6	0.14264
MI	102.947	Boot6	0.0735672
OM	102.947	Boot6	0.0836599
PK	102.947	Boot6	0.116255
SI	102.947	Boot6	0.0869834
GC	110.789	Boot6	0.0717029
HD	110.789	Boot6	0.14264
MI	110.789	Boot6	0.0735672
OM	110.789	Boot6	0.0836599
PK	110.789	Boot6	0.116255
SI	110.789	Boot6	0.0869834
GC	118.632	Boot6	0.0729405
HD	118.632	Boot6	0.145102
MI	118.632	Boot6	0.0748369
OM	118.632	Boot6	0.0851039
PK	118.632	Boot6	0.118261
SI	118.632	Boot6	0.0884847
GC	126.474	Boot6	0.0729405
HD	126.474	Boot6	0.145102
MI	126.474	Boot6	0.0748369
OM	126.474	Boot6	0.0851039
PK	126.474	Boot6	0.118261
SI	126.474	Boot6	0.0884847
GC	134.316	Boot6	0.0756977
HD	134.316	Boot6	0.150587
MI	134.316	Boot6	0.0758829
OM	134.316	Boot6	0.0883208
PK	134.316	Boot6	0.122731
SI	134.316	Boot6	0.0918295
GC	142.158	Boot6	0.0756977
HD	142.158	Boot6	0.150587
MI	142.158	Boot6	0.0758829
OM	142.158	Boot6	0.0883208
PK	142.158	Boot6	0.122731
SI	142.158	Boot6	0.0918295
GC	150	Boot6	0.0755662
HD	150	Boot6	0.150325
MI	150	Boot6	0.0757511
OM	150	Boot6	0.0881674
PK	150	Boot6	0.122518
SI	150	Boot6	0.0916699
GC	32.3684	Boot7	0.0734257
HD	32.3684	Boot7	0.155749
MI	32.3684	Boot7	0.0744957
OM	32.3684	Boot7	0.0807441
PK	32.3684	Boot7	0.0786624
SI	32.3684	Boot7	0.0810173
GC	40.2105	Boot7	0.0741254
HD	40.2105	Boot7	0.129635
MI	40.2105	Boot7	0.075703
OM	40.2105	Boot7	0.0815135
PK	40.2105	Boot7	0.0806224
SI	40.2105	Boot7	0.0764429
GC	48.0526	Boot7	0.0666181
HD	48.0526	Boot7	0.150897
MI	48.0526	Boot7	0.0680359
OM	48.0526	Boot7	0.0800538
PK	48.0526	Boot7	0.0724571
SI	48.0526	Boot7	0.0687008
GC	55.8947	Boot7	0.0758988
HD	55.8947	Boot7	0.171919
MI	55.8947	Boot7	0.0769248
OM	55.8947	Boot7	0.0794461
PK	55.8947	Boot7	0.088287
SI	55.8947	Boot7	0.0782717
GC	63.7368	Boot7	0.0758988
HD	63.7368	Boot7	0.1458
MI	63.7368	Boot7	0.0769248
OM	63.7368	Boot7	0.0794461
PK	63.7368	Boot7	0.088287
SI	63.7368	Boot7	0.0782717
GC	71.5789	Boot7	0.0782989
HD	71.5789	Boot7	0.222871
MI	71.5789	Boot7	0.0764963
OM	71.5789	Boot7	0.0794461
PK	71.5789	Boot7	0.0902571
SI	71.5789	Boot7	0.0755749
GC	79.4211	Boot7	0.0782989
HD	79.4211	Boot7	0.195785
MI	79.4211	Boot7	0.0764963
OM	79.4211	Boot7	0.0794461
PK	79.4211	Boot7	0.0902571
SI	79.4211	Boot7	0.0755749
GC	87.2632	Boot7	0.0782989
HD	87.2632	Boot7	0.195785
MI	87.2632	Boot7	0.0764963
OM	87.2632	Boot7	0.0794461
PK	87.2632	Boot7	0.0902571
SI	87.2632	Boot7	0.0755749
GC	95.1053	Boot7	0.0782989
HD	95.1053	Boot7	0.195785
MI	95.1053	Boot7	0.0764963
OM	95.1053	Boot7	0.0794461
PK	95.1053	Boot7	0.0902571
SI	95.1053	Boot7	0.0755749
GC	102.947	Boot7	0.0782989
HD	102.947	Boot7	0.195785
MI	102.947	Boot7	0.0764963
OM	102.947	Boot7	0.0794461
PK	102.947	Boot7	0.0902571
SI	102.947	Boot7	0.0755749
GC	110.789	Boot7	0.0782989
HD	110.789	Boot7	0.195785
MI	110.789	Boot7	0.0764963
OM	110.789	Boot7	0.0794461
PK	110.789	Boot7	0.0902571
SI	110.789	Boot7	0.0755749
GC	118.632	Boot7	0.0782989
HD	118.632	Boot7	0.195785
MI	118.632	Boot7	0.0764963
OM	118.632	Boot7	0.0794461
PK	118.632	Boot7	0.0902571
SI	118.632	Boot7	0.0755749
GC	126.474	Boot7	0.0782989
HD	126.474	Boot7	0.195785
MI	126.474	Boot7	0.0764963
OM	126.474	Boot7	0.0794461
PK	126.474	Boot7	0.0902571
SI	126.474	Boot7	0.0755749
GC	134.316	Boot7	0.0782989
HD	134.316	Boot7	0.195785
MI	134.316	Boot7	0.0764963
OM	134.316	Boot7	0.0794461
PK	134.316	Boot7	0.0902571
SI	134.316	Boot7	0.0755749
GC	142.158	Boot7	0.0782989
HD	142.158	Boot7	0.195785
MI	142.158	Boot7	0.0764963
OM	142.158	Boot7	0.0794461
PK	142.158	Boot7	0.0902571
SI	142.158	Boot7	0.0755749
GC	150	Boot7	0.0782989
HD	150	Boot7	0.195785
MI	150	Boot7	0.0806143
OM	150	Boot7	0.0794461
PK	150	Boot7	0.0902571
SI	150	Boot7	0.0755749
GC	32.3684	Boot8	0.0636049
HD	32.3684	Boot8	0.136142
MI	32.3684	Boot8	0.0667852
OM	32.3684	Boot8	0.085362
PK	32.3684	Boot8	0.0783888
SI	32.3684	Boot8	0.0741639
GC	40.2105	Boot8	0.0636049
HD	40.2105	Boot8	0.125684
MI	40.2105	Boot8	0.0667852
OM	40.2105	Boot8	0.085362
PK	40.2105	Boot8	0.0771216
SI	40.2105	Boot8	0.0741639
GC	48.0526	Boot8	0.0646248
HD	48.0526	Boot8	0.133702
MI	48.0526	Boot8	0.0667852
OM	48.0526	Boot8	0.0857087
PK	48.0526	Boot8	0.0783582
SI	48.0526	Boot8	0.0674047
GC	55.8947	Boot8	0.0632325
HD	55.8947	Boot8	0.130822
MI	55.8947	Boot8	0.0653463
OM	55.8947	Boot8	0.083862
PK	55.8947	Boot8	0.07667
SI	55.8947	Boot8	0.0659525
GC	63.7368	Boot8	0.0632325
HD	63.7368	Boot8	0.12543
MI	63.7368	Boot8	0.0653463
OM	63.7368	Boot8	0.0807674
PK	63.7368	Boot8	0.07667
SI	63.7368	Boot8	0.0659525
GC	71.5789	Boot8	0.0646424
HD	71.5789	Boot8	0.188796
MI	71.5789	Boot8	0.0653463
OM	71.5789	Boot8	0.0807674
PK	71.5789	Boot8	0.077571
SI	71.5789	Boot8	0.0674231
GC	79.4211	Boot8	0.0657251
HD	79.4211	Boot8	0.169914
MI	79.4211	Boot8	0.0653463
OM	79.4211	Boot8	0.0821202
PK	79.4211	Boot8	0.0788703
SI	79.4211	Boot8	0.0685523
GC	87.2632	Boot8	0.0660219
HD	87.2632	Boot8	0.170681
MI	87.2632	Boot8	0.0656414
OM	87.2632	Boot8	0.0824911
PK	87.2632	Boot8	0.0962064
SI	87.2632	Boot8	0.0688619
GC	95.1053	Boot8	0.0660219
HD	95.1053	Boot8	0.170681
MI	95.1053	Boot8	0.0656414
OM	95.1053	Boot8	0.0824911
PK	95.1053	Boot8	0.0962064
SI	95.1053	Boot8	0.0688619
GC	102.947	Boot8	0.0660219
HD	102.947	Boot8	0.170681
MI	102.947	Boot8	0.0656414
OM	102.947	Boot8	0.0824911
PK	102.947	Boot8	0.0962064
SI	102.947	Boot8	0.0688619
GC	110.789	Boot8	0.0660219
HD	110.789	Boot8	0.170681
MI	110.789	Boot8	0.0656414
OM	110.789	Boot8	0.0824911
PK	110.789	Boot8	0.0962064
SI	110.789	Boot8	0.0688619
GC	118.632	Boot8	0.0660219
HD	118.632	Boot8	0.170681
MI	118.632	Boot8	0.0656414
OM	118.632	Boot8	0.0824911
PK	118.632	Boot8	0.0962064
SI	118.632	Boot8	0.0688619
GC	126.474	Boot8	0.0702093
HD	126.474	Boot8	0.181507
MI	126.474	Boot8	0.0698046
OM	126.474	Boot8	0.087723
PK	126.474	Boot8	0.102308
SI	126.474	Boot8	0.0732294
GC	134.316	Boot8	0.0709563
HD	134.316	Boot8	0.183438
MI	134.316	Boot8	0.0705473
OM	134.316	Boot8	0.0886564
PK	134.316	Boot8	0.103397
SI	134.316	Boot8	0.0740086
GC	142.158	Boot8	0.0709563
HD	142.158	Boot8	0.183438
MI	142.158	Boot8	0.0705473
OM	142.158	Boot8	0.0886564
PK	142.158	Boot8	0.103397
SI	142.158	Boot8	0.0740086
GC	150	Boot8	0.0690851
HD	150	Boot8	0.1786
MI	150	Boot8	0.0686869
OM	150	Boot8	0.0863184
PK	150	Boot8	0.10067
SI	150	Boot8	0.0720569
GC	32.3684	Boot9	0.0576342
HD	32.3684	Boot9	0.161919
MI	32.3684	Boot9	0.0675218
OM	32.3684	Boot9	0.0868096
PK	32.3684	Boot9	0.0791394
SI	32.3684	Boot9	0.0644763
GC	40.2105	Boot9	0.0584434
HD	40.2105	Boot9	0.126496
MI	40.2105	Boot9	0.0681993
OM	40.2105	Boot9	0.0874215
PK	40.2105	Boot9	0.0765594
SI	40.2105	Boot9	0.0654927
GC	48.0526	Boot9	0.0449944
HD	48.0526	Boot9	0.0963153
MI	48.0526	Boot9	0.0683058
OM	48.0526	Boot9	0.0673039
PK	48.0526	Boot9	0.0604379
SI	48.0526	Boot9	0.0504215
GC	55.8947	Boot9	0.0583584
HD	55.8947	Boot9	0.11829
MI	55.8947	Boot9	0.0681001
OM	55.8947	Boot9	0.0851659
PK	55.8947	Boot9	0.0783889
SI	55.8947	Boot9	0.0653974
GC	63.7368	Boot9	0.0526806
HD	63.7368	Boot9	0.116197
MI	63.7368	Boot9	0.0681001
OM	63.7368	Boot9	0.0851659
PK	63.7368	Boot9	0.0796594
SI	63.7368	Boot9	0.0580932
GC	71.5789	Boot9	0.0604318
HD	71.5789	Boot9	0.142341
MI	71.5789	Boot9	0.0681001
OM	71.5789	Boot9	0.0851659
PK	71.5789	Boot9	0.0796594
SI	71.5789	Boot9	0.0666408
GC	79.4211	Boot9	0.0604318
HD	79.4211	Boot9	0.142341
MI	79.4211	Boot9	0.0681001
OM	79.4211	Boot9	0.0851659
PK	79.4211	Boot9	0.0796594
SI	79.4211	Boot9	0.0666408
GC	87.2632	Boot9	0.0648941
HD	87.2632	Boot9	0.152852
MI	87.2632	Boot9	0.0681001
OM	87.2632	Boot9	0.0851659
PK	87.2632	Boot9	0.0855415
SI	87.2632	Boot9	0.0698431
GC	95.1053	Boot9	0.0613659
HD	95.1053	Boot9	0.144541
MI	95.1053	Boot9	0.0681001
OM	95.1053	Boot9	0.0851659
PK	95.1053	Boot9	0.0808907
SI	95.1053	Boot9	0.0660458
GC	102.947	Boot9	0.0605412
HD	102.947	Boot9	0.142599
MI	102.947	Boot9	0.0671849
OM	102.947	Boot9	0.0840215
PK	102.947	Boot9	0.0798037
SI	102.947	Boot9	0.0651583
GC	110.789	Boot9	0.0605412
HD	110.789	Boot9	0.153929
MI	110.789	Boot9	0.0671849
OM	110.789	Boot9	0.0840215
PK	110.789	Boot9	0.0798037
SI	110.789	Boot9	0.0651583
GC	118.632	Boot9	0.0605412
HD	118.632	Boot9	0.153929
MI	118.632	Boot9	0.0671849
OM	118.632	Boot9	0.0840215
PK	118.632	Boot9	0.0798037
SI	118.632	Boot9	0.0651583
GC	126.474	Boot9	0.0609738
HD	126.474	Boot9	0.155029
MI	126.474	Boot9	0.067665
OM	126.474	Boot9	0.0846219
PK	126.474	Boot9	0.080374
SI	126.474	Boot9	0.0651583
GC	134.316	Boot9	0.0625763
HD	134.316	Boot9	0.159104
MI	134.316	Boot9	0.0694434
OM	134.316	Boot9	0.0868459
PK	134.316	Boot9	0.0824863
SI	134.316	Boot9	0.0668707
GC	142.158	Boot9	0.0625763
HD	142.158	Boot9	0.159104
MI	142.158	Boot9	0.0694434
OM	142.158	Boot9	0.0868459
PK	142.158	Boot9	0.0824863
SI	142.158	Boot9	0.0668707
GC	150	Boot9	0.0622548
HD	150	Boot9	0.158286
MI	150	Boot9	0.0729421
OM	150	Boot9	0.0863997
PK	150	Boot9	0.0820625
SI	150	Boot9	0.0668707
GC	32.3684	Boot10	0.0676867
HD	32.3684	Boot10	0.113726
MI	32.3684	Boot10	0.0699761
OM	32.3684	Boot10	0.0799293
PK	32.3684	Boot10	0.0867629
SI	32.3684	Boot10	0.0801258
GC	40.2105	Boot10	0.070648
HD	40.2105	Boot10	0.107444
MI	40.2105	Boot10	0.0705707
OM	40.2105	Boot10	0.0799293
PK	40.2105	Boot10	0.084187
SI	40.2105	Boot10	0.0801258
GC	48.0526	Boot10	0.0702439
HD	48.0526	Boot10	0.116312
MI	48.0526	Boot10	0.0709384
OM	48.0526	Boot10	0.0794721
PK	48.0526	Boot10	0.0837055
SI	48.0526	Boot10	0.0796675
GC	55.8947	Boot10	0.0714424
HD	55.8947	Boot10	0.126645
MI	55.8947	Boot10	0.0709384
OM	55.8947	Boot10	0.0808281
PK	55.8947	Boot10	0.0851337
SI	55.8947	Boot10	0.0810268
GC	63.7368	Boot10	0.0680898
HD	63.7368	Boot10	0.11186
MI	63.7368	Boot10	0.0669111
OM	63.7368	Boot10	0.0745953
PK	63.7368	Boot10	0.0811386
SI	63.7368	Boot10	0.0772244
GC	71.5789	Boot10	0.0680898
HD	71.5789	Boot10	0.108555
MI	71.5789	Boot10	0.0669111
OM	71.5789	Boot10	0.0745953
PK	71.5789	Boot10	0.0811386
SI	71.5789	Boot10	0.0772244
GC	79.4211	Boot10	0.0726323
HD	79.4211	Boot10	0.119841
MI	79.4211	Boot10	0.0686105
OM	79.4211	Boot10	0.0777445
PK	79.4211	Boot10	0.0861366
SI	79.4211	Boot10	0.0815353
GC	87.2632	Boot10	0.0726323
HD	87.2632	Boot10	0.119841
MI	87.2632	Boot10	0.0686105
OM	87.2632	Boot10	0.0777445
PK	87.2632	Boot10	0.0861366
SI	87.2632	Boot10	0.0815353
GC	95.1053	Boot10	0.0726323
HD	95.1053	Boot10	0.119841
MI	95.1053	Boot10	0.0686105
OM	95.1053	Boot10	0.0777445
PK	95.1053	Boot10	0.0861366
SI	95.1053	Boot10	0.0815353
GC	102.947	Boot10	0.0726323
HD	102.947	Boot10	0.119841
MI	102.947	Boot10	0.0686105
OM	102.947	Boot10	0.0777445
PK	102.947	Boot10	0.0861366
SI	102.947	Boot10	0.0815353
GC	110.789	Boot10	0.0726323
HD	110.789	Boot10	0.119841
MI	110.789	Boot10	0.0686105
OM	110.789	Boot10	0.0777445
PK	110.789	Boot10	0.0861366
SI	110.789	Boot10	0.0815353
GC	118.632	Boot10	0.0726323
HD	118.632	Boot10	0.119841
MI	118.632	Boot10	0.0686105
OM	118.632	Boot10	0.0777445
PK	118.632	Boot10	0.0861366
SI	118.632	Boot10	0.0815353
GC	126.474	Boot10	0.075728
HD	126.474	Boot10	0.124949
MI	126.474	Boot10	0.0715348
OM	126.474	Boot10	0.0802109
PK	126.474	Boot10	0.0898079
SI	126.474	Boot10	0.0850104
GC	134.316	Boot10	0.075728
HD	134.316	Boot10	0.124949
MI	134.316	Boot10	0.0715348
OM	134.316	Boot10	0.0802109
PK	134.316	Boot10	0.0898079
SI	134.316	Boot10	0.0850104
GC	142.158	Boot10	0.0749136
HD	142.158	Boot10	0.123605
MI	142.158	Boot10	0.0707654
OM	142.158	Boot10	0.0802109
PK	142.158	Boot10	0.0888421
SI	142.158	Boot10	0.0840962
GC	150	Boot10	0.0769843
HD	150	Boot10	0.127022
MI	150	Boot10	0.0727215
OM	150	Boot10	0.0824281
PK	150	Boot10	0.0912978
SI	150	Boot10	0.0864207
GC	32.3684	Boot11	0.0667602
HD	32.3684	Boot11	0.101985
MI	32.3684	Boot11	0.0748218
OM	32.3684	Boot11	0.0836411
PK	32.3684	Boot11	0.0808486
SI	32.3684	Boot11	0.0793469
GC	40.2105	Boot11	0.0667602
HD	40.2105	Boot11	0.0896679
MI	40.2105	Boot11	0.0748218
OM	40.2105	Boot11	0.0836411
PK	40.2105	Boot11	0.0795945
SI	40.2105	Boot11	0.0793469
GC	48.0526	Boot11	0.0656488
HD	48.0526	Boot11	0.103229
MI	48.0526	Boot11	0.0735762
OM	48.0526	Boot11	0.0822487
PK	48.0526	Boot11	0.0782695
SI	48.0526	Boot11	0.0708723
GC	55.8947	Boot11	0.0680591
HD	55.8947	Boot11	0.103229
MI	55.8947	Boot11	0.0764185
OM	55.8947	Boot11	0.0852685
PK	55.8947	Boot11	0.0811431
SI	55.8947	Boot11	0.0734745
GC	63.7368	Boot11	0.0588152
HD	63.7368	Boot11	0.126146
MI	63.7368	Boot11	0.065341
OM	63.7368	Boot11	0.0736872
PK	63.7368	Boot11	0.0701221
SI	63.7368	Boot11	0.063495
GC	71.5789	Boot11	0.0674415
HD	71.5789	Boot11	0.1938
MI	71.5789	Boot11	0.0735356
OM	71.5789	Boot11	0.0829285
PK	71.5789	Boot11	0.0804068
SI	71.5789	Boot11	0.0728077
GC	79.4211	Boot11	0.0711331
HD	79.4211	Boot11	0.204408
MI	79.4211	Boot11	0.0735356
OM	79.4211	Boot11	0.084708
PK	79.4211	Boot11	0.0848081
SI	79.4211	Boot11	0.0767931
GC	87.2632	Boot11	0.0711331
HD	87.2632	Boot11	0.204408
MI	87.2632	Boot11	0.0735356
OM	87.2632	Boot11	0.084708
PK	87.2632	Boot11	0.0848081
SI	87.2632	Boot11	0.0767931
GC	95.1053	Boot11	0.0711331
HD	95.1053	Boot11	0.204408
MI	95.1053	Boot11	0.0735356
OM	95.1053	Boot11	0.084708
PK	95.1053	Boot11	0.0848081
SI	95.1053	Boot11	0.0767931
GC	102.947	Boot11	0.0701421
HD	102.947	Boot11	0.20156
MI	102.947	Boot11	0.0735356
OM	102.947	Boot11	0.0835279
PK	102.947	Boot11	0.0836266
SI	102.947	Boot11	0.0757232
GC	110.789	Boot11	0.0701421
HD	110.789	Boot11	0.20156
MI	110.789	Boot11	0.0735356
OM	110.789	Boot11	0.0835279
PK	110.789	Boot11	0.0836266
SI	110.789	Boot11	0.0757232
GC	118.632	Boot11	0.0701421
HD	118.632	Boot11	0.20156
MI	118.632	Boot11	0.0735356
OM	118.632	Boot11	0.0835279
PK	118.632	Boot11	0.0836266
SI	118.632	Boot11	0.0757232
GC	126.474	Boot11	0.0701421
HD	126.474	Boot11	0.20156
MI	126.474	Boot11	0.0735356
OM	126.474	Boot11	0.0835279
PK	126.474	Boot11	0.0836266
SI	126.474	Boot11	0.0757232
GC	134.316	Boot11	0.0701421
HD	134.316	Boot11	0.20156
MI	134.316	Boot11	0.0735356
OM	134.316	Boot11	0.0835279
PK	134.316	Boot11	0.0836266
SI	134.316	Boot11	0.0757232
GC	142.158	Boot11	0.0701421
HD	142.158	Boot11	0.20156
MI	142.158	Boot11	0.0735356
OM	142.158	Boot11	0.0835279
PK	142.158	Boot11	0.0836266
SI	142.158	Boot11	0.0757232
GC	150	Boot11	0.0713627
HD	150	Boot11	0.205067
MI	150	Boot11	0.0748152
OM	150	Boot11	0.0849814
PK	150	Boot11	0.0850818
SI	150	Boot11	0.0770409
GC	32.3684	Boot12	0.0557405
HD	32.3684	Boot12	0.137482
MI	32.3684	Boot12	0.0581825
OM	32.3684	Boot12	0.0739721
PK	32.3684	Boot12	0.0784233
SI	32.3684	Boot12	0.0679824
GC	40.2105	Boot12	0.0637211
HD	40.2105	Boot12	0.105702
MI	40.2105	Boot12	0.0600068
OM	40.2105	Boot12	0.076852
PK	40.2105	Boot12	0.0805977
SI	40.2105	Boot12	0.0674272
GC	48.0526	Boot12	0.0632126
HD	48.0526	Boot12	0.104858
MI	48.0526	Boot12	0.0600068
OM	48.0526	Boot12	0.0762386
PK	48.0526	Boot12	0.0805977
SI	48.0526	Boot12	0.0668891
GC	55.8947	Boot12	0.0641898
HD	55.8947	Boot12	0.106479
MI	55.8947	Boot12	0.0609345
OM	55.8947	Boot12	0.0774173
PK	55.8947	Boot12	0.0809152
SI	55.8947	Boot12	0.0679232
GC	63.7368	Boot12	0.0641898
HD	63.7368	Boot12	0.106479
MI	63.7368	Boot12	0.0607525
OM	63.7368	Boot12	0.0774173
PK	63.7368	Boot12	0.0809152
SI	63.7368	Boot12	0.0679232
GC	71.5789	Boot12	0.0641898
HD	71.5789	Boot12	0.117766
MI	71.5789	Boot12	0.0607525
OM	71.5789	Boot12	0.0774173
PK	71.5789	Boot12	0.0809152
SI	71.5789	Boot12	0.0679232
GC	79.4211	Boot12	0.0641898
HD	79.4211	Boot12	0.152888
MI	79.4211	Boot12	0.0607525
OM	79.4211	Boot12	0.0774173
PK	79.4211	Boot12	0.0809152
SI	79.4211	Boot12	0.0679232
GC	87.2632	Boot12	0.0646726
HD	87.2632	Boot12	0.154038
MI	87.2632	Boot12	0.0612094
OM	87.2632	Boot12	0.0718091
PK	87.2632	Boot12	0.0859135
SI	87.2632	Boot12	0.0684341
GC	95.1053	Boot12	0.0662167
HD	95.1053	Boot12	0.157716
MI	95.1053	Boot12	0.0626708
OM	95.1053	Boot12	0.0732798
PK	95.1053	Boot12	0.0879647
SI	95.1053	Boot12	0.070068
GC	102.947	Boot12	0.0662167
HD	102.947	Boot12	0.157716
MI	102.947	Boot12	0.0626708
OM	102.947	Boot12	0.0732798
PK	102.947	Boot12	0.0879647
SI	102.947	Boot12	0.070068
GC	110.789	Boot12	0.0662167
HD	110.789	Boot12	0.157716
MI	110.789	Boot12	0.0626708
OM	110.789	Boot12	0.0732798
PK	110.789	Boot12	0.0879647
SI	110.789	Boot12	0.070068
GC	118.632	Boot12	0.0662167
HD	118.632	Boot12	0.157716
MI	118.632	Boot12	0.0626708
OM	118.632	Boot12	0.0732798
PK	118.632	Boot12	0.0879647
SI	118.632	Boot12	0.070068
GC	126.474	Boot12	0.0658559
HD	126.474	Boot12	0.156856
MI	126.474	Boot12	0.0623293
OM	126.474	Boot12	0.0723686
PK	126.474	Boot12	0.0874853
SI	126.474	Boot12	0.0696861
GC	134.316	Boot12	0.0674317
HD	134.316	Boot12	0.16061
MI	134.316	Boot12	0.0623293
OM	134.316	Boot12	0.0723686
PK	134.316	Boot12	0.0895787
SI	134.316	Boot12	0.0713537
GC	142.158	Boot12	0.0674317
HD	142.158	Boot12	0.16061
MI	142.158	Boot12	0.0623293
OM	142.158	Boot12	0.0723686
PK	142.158	Boot12	0.0895787
SI	142.158	Boot12	0.0713537
GC	150	Boot12	0.0688248
HD	150	Boot12	0.163928
MI	150	Boot12	0.063617
OM	150	Boot12	0.0760869
PK	150	Boot12	0.0914294
SI	150	Boot12	0.0728278
GC	32.3684	Boot13	0.0669954
HD	32.3684	Boot13	0.151579
MI	32.3684	Boot13	0.0681975
OM	32.3684	Boot13	0.0870002
PK	32.3684	Boot13	0.0809782
SI	32.3684	Boot13	0.0681492
GC	40.2105	Boot13	0.0742171
HD	40.2105	Boot13	0.158569
MI	40.2105	Boot13	0.0696014
OM	40.2105	Boot13	0.0900018
PK	40.2105	Boot13	0.0855499
SI	40.2105	Boot13	0.070298
GC	48.0526	Boot13	0.0735768
HD	48.0526	Boot13	0.146179
MI	48.0526	Boot13	0.0691256
OM	48.0526	Boot13	0.0892253
PK	48.0526	Boot13	0.0848118
SI	48.0526	Boot13	0.0682029
GC	55.8947	Boot13	0.074507
HD	55.8947	Boot13	0.148027
MI	55.8947	Boot13	0.0691256
OM	55.8947	Boot13	0.0892253
PK	55.8947	Boot13	0.0909024
SI	55.8947	Boot13	0.0690652
GC	63.7368	Boot13	0.074507
HD	63.7368	Boot13	0.136198
MI	63.7368	Boot13	0.0691256
OM	63.7368	Boot13	0.0892253
PK	63.7368	Boot13	0.0909024
SI	63.7368	Boot13	0.0690652
GC	71.5789	Boot13	0.074507
HD	71.5789	Boot13	0.14822
MI	71.5789	Boot13	0.0691256
OM	71.5789	Boot13	0.0892253
PK	71.5789	Boot13	0.0909024
SI	71.5789	Boot13	0.0690652
GC	79.4211	Boot13	0.0783028
HD	79.4211	Boot13	0.155771
MI	79.4211	Boot13	0.0726473
OM	79.4211	Boot13	0.0864043
PK	79.4211	Boot13	0.0955334
SI	79.4211	Boot13	0.0725838
GC	87.2632	Boot13	0.0783028
HD	87.2632	Boot13	0.155771
MI	87.2632	Boot13	0.0726473
OM	87.2632	Boot13	0.0864043
PK	87.2632	Boot13	0.0955334
SI	87.2632	Boot13	0.0725838
GC	95.1053	Boot13	0.0783028
HD	95.1053	Boot13	0.155771
MI	95.1053	Boot13	0.0726473
OM	95.1053	Boot13	0.0864043
PK	95.1053	Boot13	0.0955334
SI	95.1053	Boot13	0.0725838
GC	102.947	Boot13	0.0783028
HD	102.947	Boot13	0.155771
MI	102.947	Boot13	0.0726473
OM	102.947	Boot13	0.0864043
PK	102.947	Boot13	0.0955334
SI	102.947	Boot13	0.0725838
GC	110.789	Boot13	0.0783028
HD	110.789	Boot13	0.155771
MI	110.789	Boot13	0.0726473
OM	110.789	Boot13	0.0864043
PK	110.789	Boot13	0.0955334
SI	110.789	Boot13	0.0725838
GC	118.632	Boot13	0.0783028
HD	118.632	Boot13	0.155771
MI	118.632	Boot13	0.0726473
OM	118.632	Boot13	0.0864043
PK	118.632	Boot13	0.0955334
SI	118.632	Boot13	0.0725838
GC	126.474	Boot13	0.0783028
HD	126.474	Boot13	0.155771
MI	126.474	Boot13	0.0726473
OM	126.474	Boot13	0.0864043
PK	126.474	Boot13	0.0955334
SI	126.474	Boot13	0.0725838
GC	134.316	Boot13	0.0783028
HD	134.316	Boot13	0.155771
MI	134.316	Boot13	0.0726473
OM	134.316	Boot13	0.0864043
PK	134.316	Boot13	0.0955334
SI	134.316	Boot13	0.0725838
GC	142.158	Boot13	0.0800565
HD	142.158	Boot13	0.159259
MI	142.158	Boot13	0.0737577
OM	142.158	Boot13	0.0875329
PK	142.158	Boot13	0.0971636
SI	142.158	Boot13	0.0742094
GC	150	Boot13	0.0799243
HD	150	Boot13	0.158997
MI	150	Boot13	0.0774563
OM	150	Boot13	0.08556
PK	150	Boot13	0.0970032
SI	150	Boot13	0.0740869
GC	32.3684	Boot14	0.0652363
HD	32.3684	Boot14	0.163347
MI	32.3684	Boot14	0.0736017
OM	32.3684	Boot14	0.0809494
PK	32.3684	Boot14	0.0774607
SI	32.3684	Boot14	0.0720935
GC	40.2105	Boot14	0.0632184
HD	40.2105	Boot14	0.120954
MI	40.2105	Boot14	0.0713251
OM	40.2105	Boot14	0.0784455
PK	40.2105	Boot14	0.0787546
SI	40.2105	Boot14	0.0649537
GC	48.0526	Boot14	0.0632184
HD	48.0526	Boot14	0.143616
MI	48.0526	Boot14	0.0714805
OM	48.0526	Boot14	0.0784455
PK	48.0526	Boot14	0.0760812
SI	48.0526	Boot14	0.0649537
GC	55.8947	Boot14	0.0632184
HD	55.8947	Boot14	0.143616
MI	55.8947	Boot14	0.071853
OM	55.8947	Boot14	0.0784455
PK	55.8947	Boot14	0.0760812
SI	55.8947	Boot14	0.0649537
GC	63.7368	Boot14	0.0548164
HD	63.7368	Boot14	0.124769
MI	63.7368	Boot14	0.0712904
OM	63.7368	Boot14	0.0784455
PK	63.7368	Boot14	0.0760812
SI	63.7368	Boot14	0.056321
GC	71.5789	Boot14	0.0669936
HD	71.5789	Boot14	0.152486
MI	71.5789	Boot14	0.0699825
OM	71.5789	Boot14	0.0783882
PK	71.5789	Boot14	0.0769785
SI	71.5789	Boot14	0.0688325
GC	79.4211	Boot14	0.0674225
HD	79.4211	Boot14	0.153462
MI	79.4211	Boot14	0.0704305
OM	79.4211	Boot14	0.07889
PK	79.4211	Boot14	0.0852616
SI	79.4211	Boot14	0.0692731
GC	87.2632	Boot14	0.0674225
HD	87.2632	Boot14	0.153462
MI	87.2632	Boot14	0.0704305
OM	87.2632	Boot14	0.07889
PK	87.2632	Boot14	0.0852616
SI	87.2632	Boot14	0.0692731
GC	95.1053	Boot14	0.0674225
HD	95.1053	Boot14	0.153462
MI	95.1053	Boot14	0.0704305
OM	95.1053	Boot14	0.07889
PK	95.1053	Boot14	0.0852616
SI	95.1053	Boot14	0.0692731
GC	102.947	Boot14	0.0679729
HD	102.947	Boot14	0.154715
MI	102.947	Boot14	0.070674
OM	102.947	Boot14	0.0788294
PK	102.947	Boot14	0.0853875
SI	102.947	Boot14	0.0698387
GC	110.789	Boot14	0.0679729
HD	110.789	Boot14	0.154715
MI	110.789	Boot14	0.070674
OM	110.789	Boot14	0.0788294
PK	110.789	Boot14	0.0853875
SI	110.789	Boot14	0.0698387
GC	118.632	Boot14	0.0679729
HD	118.632	Boot14	0.154715
MI	118.632	Boot14	0.070674
OM	118.632	Boot14	0.0788294
PK	118.632	Boot14	0.0853875
SI	118.632	Boot14	0.0698387
GC	126.474	Boot14	0.0679729
HD	126.474	Boot14	0.154715
MI	126.474	Boot14	0.070674
OM	126.474	Boot14	0.0788294
PK	126.474	Boot14	0.0853875
SI	126.474	Boot14	0.0698387
GC	134.316	Boot14	0.071616
HD	134.316	Boot14	0.163007
MI	134.316	Boot14	0.0735796
OM	134.316	Boot14	0.0804217
PK	134.316	Boot14	0.0899639
SI	134.316	Boot14	0.069875
GC	142.158	Boot14	0.0714939
HD	142.158	Boot14	0.162729
MI	142.158	Boot14	0.0734542
OM	142.158	Boot14	0.0802846
PK	142.158	Boot14	0.0898106
SI	142.158	Boot14	0.0697559
GC	150	Boot14	0.0705204
HD	150	Boot14	0.160514
MI	150	Boot14	0.0724539
OM	150	Boot14	0.0791913
PK	150	Boot14	0.0885876
SI	150	Boot14	0.0688061
GC	32.3684	Boot15	0.0714483
HD	32.3684	Boot15	0.0980905
MI	32.3684	Boot15	0.0756455
OM	32.3684	Boot15	0.0983349
PK	32.3684	Boot15	0.114628
SI	32.3684	Boot15	0.0935088
GC	40.2105	Boot15	0.0723281
HD	40.2105	Boot15	0.0848947
MI	40.2105	Boot15	0.0760451
OM	40.2105	Boot15	0.0983349
PK	40.2105	Boot15	0.116039
SI	40.2105	Boot15	0.0935088
GC	48.0526	Boot15	0.070333
HD	48.0526	Boot15	0.0929306
MI	48.0526	Boot15	0.0748696
OM	48.0526	Boot15	0.0956224
PK	48.0526	Boot15	0.103624
SI	48.0526	Boot15	0.0909295
GC	55.8947	Boot15	0.0707875
HD	55.8947	Boot15	0.100307
MI	55.8947	Boot15	0.0753535
OM	55.8947	Boot15	0.0892186
PK	55.8947	Boot15	0.11173
SI	55.8947	Boot15	0.0915171
GC	63.7368	Boot15	0.0664877
HD	63.7368	Boot15	0.0942141
MI	63.7368	Boot15	0.0707762
OM	63.7368	Boot15	0.0859427
PK	63.7368	Boot15	0.106669
SI	63.7368	Boot15	0.085958
GC	71.5789	Boot15	0.0730031
HD	71.5789	Boot15	0.109028
MI	71.5789	Boot15	0.0759164
OM	71.5789	Boot15	0.0824458
PK	71.5789	Boot15	0.117122
SI	71.5789	Boot15	0.0943815
GC	79.4211	Boot15	0.0753397
HD	79.4211	Boot15	0.199911
MI	79.4211	Boot15	0.0759164
OM	79.4211	Boot15	0.0850846
PK	79.4211	Boot15	0.120871
SI	79.4211	Boot15	0.0974023
GC	87.2632	Boot15	0.0753397
HD	87.2632	Boot15	0.199911
MI	87.2632	Boot15	0.0759164
OM	87.2632	Boot15	0.0850846
PK	87.2632	Boot15	0.120871
SI	87.2632	Boot15	0.0974023
GC	95.1053	Boot15	0.0753397
HD	95.1053	Boot15	0.199911
MI	95.1053	Boot15	0.0759164
OM	95.1053	Boot15	0.0850846
PK	95.1053	Boot15	0.120871
SI	95.1053	Boot15	0.0974023
GC	102.947	Boot15	0.077455
HD	102.947	Boot15	0.205524
MI	102.947	Boot15	0.078048
OM	102.947	Boot15	0.0874735
PK	102.947	Boot15	0.124265
SI	102.947	Boot15	0.100137
GC	110.789	Boot15	0.077455
HD	110.789	Boot15	0.254509
MI	110.789	Boot15	0.078048
OM	110.789	Boot15	0.0874735
PK	110.789	Boot15	0.124265
SI	110.789	Boot15	0.100137
GC	118.632	Boot15	0.0782309
HD	118.632	Boot15	0.257059
MI	118.632	Boot15	0.0788298
OM	118.632	Boot15	0.0883499
PK	118.632	Boot15	0.125509
SI	118.632	Boot15	0.10114
GC	126.474	Boot15	0.080405
HD	126.474	Boot15	0.264203
MI	126.474	Boot15	0.0810206
OM	126.474	Boot15	0.0908052
PK	126.474	Boot15	0.128998
SI	126.474	Boot15	0.103951
GC	134.316	Boot15	0.080405
HD	134.316	Boot15	0.264203
MI	134.316	Boot15	0.0810206
OM	134.316	Boot15	0.0908052
PK	134.316	Boot15	0.128998
SI	134.316	Boot15	0.103951
GC	142.158	Boot15	0.080405
HD	142.158	Boot15	0.264203
MI	142.158	Boot15	0.0810206
OM	142.158	Boot15	0.0908052
PK	142.158	Boot15	0.128998
SI	142.158	Boot15	0.103951
GC	150	Boot15	0.0792538
HD	150	Boot15	0.26042
MI	150	Boot15	0.0798605
OM	150	Boot15	0.089505
PK	150	Boot15	0.12715
SI	150	Boot15	0.102463
GC	32.3684	Boot16	0.0831615
HD	32.3684	Boot16	0.121929
MI	32.3684	Boot16	0.0719477
OM	32.3684	Boot16	0.0999525
PK	32.3684	Boot16	0.0991869
SI	32.3684	Boot16	0.0768096
GC	40.2105	Boot16	0.069759
HD	40.2105	Boot16	0.119657
MI	40.2105	Boot16	0.0703084
OM	40.2105	Boot16	0.0773143
PK	40.2105	Boot16	0.0879405
SI	40.2105	Boot16	0.0677693
GC	48.0526	Boot16	0.0693736
HD	48.0526	Boot16	0.125385
MI	48.0526	Boot16	0.0708941
OM	48.0526	Boot16	0.0750902
PK	48.0526	Boot16	0.0881351
SI	48.0526	Boot16	0.067395
GC	55.8947	Boot16	0.0721301
HD	55.8947	Boot16	0.125947
MI	55.8947	Boot16	0.0708941
OM	55.8947	Boot16	0.0780737
PK	55.8947	Boot16	0.0916369
SI	55.8947	Boot16	0.0700727
GC	63.7368	Boot16	0.0717477
HD	63.7368	Boot16	0.100245
MI	63.7368	Boot16	0.0706969
OM	63.7368	Boot16	0.0776599
PK	63.7368	Boot16	0.0912397
SI	63.7368	Boot16	0.0697013
GC	71.5789	Boot16	0.0717495
HD	71.5789	Boot16	0.117634
MI	71.5789	Boot16	0.0706987
OM	71.5789	Boot16	0.0755389
PK	71.5789	Boot16	0.0912419
SI	71.5789	Boot16	0.069703
GC	79.4211	Boot16	0.0746625
HD	79.4211	Boot16	0.111972
MI	79.4211	Boot16	0.0708531
OM	79.4211	Boot16	0.0772398
PK	79.4211	Boot16	0.0949463
SI	79.4211	Boot16	0.0698554
GC	87.2632	Boot16	0.0746625
HD	87.2632	Boot16	0.111972
MI	87.2632	Boot16	0.0708531
OM	87.2632	Boot16	0.0772398
PK	87.2632	Boot16	0.0949463
SI	87.2632	Boot16	0.0698554
GC	95.1053	Boot16	0.0746625
HD	95.1053	Boot16	0.111972
MI	95.1053	Boot16	0.0708531
OM	95.1053	Boot16	0.0772398
PK	95.1053	Boot16	0.0949463
SI	95.1053	Boot16	0.0698554
GC	102.947	Boot16	0.0746625
HD	102.947	Boot16	0.111972
MI	102.947	Boot16	0.0708531
OM	102.947	Boot16	0.0772398
PK	102.947	Boot16	0.0949463
SI	102.947	Boot16	0.0698554
GC	110.789	Boot16	0.0746625
HD	110.789	Boot16	0.111972
MI	110.789	Boot16	0.0708531
OM	110.789	Boot16	0.0772398
PK	110.789	Boot16	0.0949463
SI	110.789	Boot16	0.0698554
GC	118.632	Boot16	0.0746625
HD	118.632	Boot16	0.111972
MI	118.632	Boot16	0.0708531
OM	118.632	Boot16	0.0772398
PK	118.632	Boot16	0.0949463
SI	118.632	Boot16	0.0698554
GC	126.474	Boot16	0.0746625
HD	126.474	Boot16	0.111972
MI	126.474	Boot16	0.0708531
OM	126.474	Boot16	0.0772398
PK	126.474	Boot16	0.0949463
SI	126.474	Boot16	0.0698554
GC	134.316	Boot16	0.0753726
HD	134.316	Boot16	0.113037
MI	134.316	Boot16	0.0715269
OM	134.316	Boot16	0.0779744
PK	134.316	Boot16	0.0958493
SI	134.316	Boot16	0.0705197
GC	142.158	Boot16	0.0753726
HD	142.158	Boot16	0.113037
MI	142.158	Boot16	0.0715269
OM	142.158	Boot16	0.0779744
PK	142.158	Boot16	0.0958493
SI	142.158	Boot16	0.0705197
GC	150	Boot16	0.0754742
HD	150	Boot16	0.11319
MI	150	Boot16	0.0753287
OM	150	Boot16	0.0780796
PK	150	Boot16	0.0959786
SI	150	Boot16	0.0706148
GC	32.3684	Boot17	0.0658334
HD	32.3684	Boot17	0.122437
MI	32.3684	Boot17	0.066369
OM	32.3684	Boot17	0.075241
PK	32.3684	Boot17	0.0856053
SI	32.3684	Boot17	0.0740061
GC	40.2105	Boot17	0.0590335
HD	40.2105	Boot17	0.0967919
MI	40.2105	Boot17	0.0578248
OM	40.2105	Boot17	0.0683754
PK	40.2105	Boot17	0.071941
SI	40.2105	Boot17	0.0639702
GC	48.0526	Boot17	0.0648316
HD	48.0526	Boot17	0.120073
MI	48.0526	Boot17	0.0631499
OM	48.0526	Boot17	0.075091
PK	48.0526	Boot17	0.0790069
SI	48.0526	Boot17	0.0683741
GC	55.8947	Boot17	0.0663083
HD	55.8947	Boot17	0.120976
MI	55.8947	Boot17	0.0636674
OM	55.8947	Boot17	0.075091
PK	55.8947	Boot17	0.0827344
SI	55.8947	Boot17	0.0699315
GC	63.7368	Boot17	0.0661399
HD	63.7368	Boot17	0.0979218
MI	63.7368	Boot17	0.0635057
OM	63.7368	Boot17	0.072791
PK	63.7368	Boot17	0.0797517
SI	63.7368	Boot17	0.069754
GC	71.5789	Boot17	0.0696298
HD	71.5789	Boot17	0.116584
MI	71.5789	Boot17	0.0632226
OM	71.5789	Boot17	0.0735364
PK	71.5789	Boot17	0.0827383
SI	71.5789	Boot17	0.0734345
GC	79.4211	Boot17	0.071722
HD	79.4211	Boot17	0.11539
MI	79.4211	Boot17	0.0632226
OM	79.4211	Boot17	0.0757459
PK	79.4211	Boot17	0.0852243
SI	79.4211	Boot17	0.075641
GC	87.2632	Boot17	0.071722
HD	87.2632	Boot17	0.11539
MI	87.2632	Boot17	0.0632226
OM	87.2632	Boot17	0.0757459
PK	87.2632	Boot17	0.0852243
SI	87.2632	Boot17	0.075641
GC	95.1053	Boot17	0.071722
HD	95.1053	Boot17	0.11539
MI	95.1053	Boot17	0.061071
OM	95.1053	Boot17	0.0757459
PK	95.1053	Boot17	0.0852243
SI	95.1053	Boot17	0.075641
GC	102.947	Boot17	0.072336
HD	102.947	Boot17	0.116378
MI	102.947	Boot17	0.0615938
OM	102.947	Boot17	0.0763944
PK	102.947	Boot17	0.085954
SI	102.947	Boot17	0.0762886
GC	110.789	Boot17	0.072336
HD	110.789	Boot17	0.137455
MI	110.789	Boot17	0.0615938
OM	110.789	Boot17	0.0763944
PK	110.789	Boot17	0.085954
SI	110.789	Boot17	0.0762886
GC	118.632	Boot17	0.072336
HD	118.632	Boot17	0.137455
MI	118.632	Boot17	0.0615938
OM	118.632	Boot17	0.0763944
PK	118.632	Boot17	0.085954
SI	118.632	Boot17	0.0762886
GC	126.474	Boot17	0.072336
HD	126.474	Boot17	0.137455
MI	126.474	Boot17	0.0615938
OM	126.474	Boot17	0.0763944
PK	126.474	Boot17	0.085954
SI	126.474	Boot17	0.0762886
GC	134.316	Boot17	0.072336
HD	134.316	Boot17	0.137455
MI	134.316	Boot17	0.0615938
OM	134.316	Boot17	0.0763944
PK	134.316	Boot17	0.085954
SI	134.316	Boot17	0.0762886
GC	142.158	Boot17	0.0719815
HD	142.158	Boot17	0.136781
MI	142.158	Boot17	0.061292
OM	142.158	Boot17	0.07602
PK	142.158	Boot17	0.0855327
SI	142.158	Boot17	0.0759147
GC	150	Boot17	0.0719815
HD	150	Boot17	0.136781
MI	150	Boot17	0.061292
OM	150	Boot17	0.07602
PK	150	Boot17	0.0855327
SI	150	Boot17	0.0759147
GC	32.3684	Boot18	0.0753503
HD	32.3684	Boot18	0.168016
MI	32.3684	Boot18	0.075779
OM	32.3684	Boot18	0.0873979
PK	32.3684	Boot18	0.0904145
SI	32.3684	Boot18	0.076185
GC	40.2105	Boot18	0.0753503
HD	40.2105	Boot18	0.14654
MI	40.2105	Boot18	0.075779
OM	40.2105	Boot18	0.0873979
PK	40.2105	Boot18	0.0859679
SI	40.2105	Boot18	0.0778843
GC	48.0526	Boot18	0.0753503
HD	48.0526	Boot18	0.14654
MI	48.0526	Boot18	0.075779
OM	48.0526	Boot18	0.0873979
PK	48.0526	Boot18	0.0889062
SI	48.0526	Boot18	0.0778843
GC	55.8947	Boot18	0.0783732
HD	55.8947	Boot18	0.144784
MI	55.8947	Boot18	0.075779
OM	55.8947	Boot18	0.0909041
PK	55.8947	Boot18	0.092473
SI	55.8947	Boot18	0.0778843
GC	63.7368	Boot18	0.0783732
HD	63.7368	Boot18	0.144784
MI	63.7368	Boot18	0.075779
OM	63.7368	Boot18	0.0865953
PK	63.7368	Boot18	0.092473
SI	63.7368	Boot18	0.0778843
GC	71.5789	Boot18	0.0802148
HD	71.5789	Boot18	0.163746
MI	71.5789	Boot18	0.0775596
OM	71.5789	Boot18	0.0886301
PK	71.5789	Boot18	0.0946459
SI	71.5789	Boot18	0.0778843
GC	79.4211	Boot18	0.0802148
HD	79.4211	Boot18	0.169799
MI	79.4211	Boot18	0.0775596
OM	79.4211	Boot18	0.0886301
PK	79.4211	Boot18	0.0946459
SI	79.4211	Boot18	0.0778843
GC	87.2632	Boot18	0.0809591
HD	87.2632	Boot18	0.171375
MI	87.2632	Boot18	0.0782793
OM	87.2632	Boot18	0.0894525
PK	87.2632	Boot18	0.0955241
SI	87.2632	Boot18	0.0778843
GC	95.1053	Boot18	0.0809591
HD	95.1053	Boot18	0.171375
MI	95.1053	Boot18	0.0762587
OM	95.1053	Boot18	0.0894525
PK	95.1053	Boot18	0.0955241
SI	95.1053	Boot18	0.0778843
GC	102.947	Boot18	0.0809591
HD	102.947	Boot18	0.171375
MI	102.947	Boot18	0.0762587
OM	102.947	Boot18	0.0894525
PK	102.947	Boot18	0.0955241
SI	102.947	Boot18	0.0778843
GC	110.789	Boot18	0.0809591
HD	110.789	Boot18	0.171375
MI	110.789	Boot18	0.0762587
OM	110.789	Boot18	0.0894525
PK	110.789	Boot18	0.0955241
SI	110.789	Boot18	0.0778843
GC	118.632	Boot18	0.0825932
HD	118.632	Boot18	0.174834
MI	118.632	Boot18	0.0772112
OM	118.632	Boot18	0.0894525
PK	118.632	Boot18	0.0974523
SI	118.632	Boot18	0.0794564
GC	126.474	Boot18	0.0825932
HD	126.474	Boot18	0.174834
MI	126.474	Boot18	0.0772112
OM	126.474	Boot18	0.0894525
PK	126.474	Boot18	0.0974523
SI	126.474	Boot18	0.0794564
GC	134.316	Boot18	0.0825932
HD	134.316	Boot18	0.174834
MI	134.316	Boot18	0.0772112
OM	134.316	Boot18	0.0894525
PK	134.316	Boot18	0.0974523
SI	134.316	Boot18	0.0794564
GC	142.158	Boot18	0.0825932
HD	142.158	Boot18	0.174834
MI	142.158	Boot18	0.0772112
OM	142.158	Boot18	0.0894525
PK	142.158	Boot18	0.0974523
SI	142.158	Boot18	0.0794564
GC	150	Boot18	0.0796607
HD	150	Boot18	0.168627
MI	150	Boot18	0.0744698
OM	150	Boot18	0.0862764
PK	150	Boot18	0.0939922
SI	150	Boot18	0.0766352
GC	32.3684	Boot19	0.064586
HD	32.3684	Boot19	0.107995
MI	32.3684	Boot19	0.0709939
OM	32.3684	Boot19	0.0850277
PK	32.3684	Boot19	0.0996525
SI	32.3684	Boot19	0.0776155
GC	40.2105	Boot19	0.0504127
HD	40.2105	Boot19	0.0812924
MI	40.2105	Boot19	0.0703377
OM	40.2105	Boot19	0.0621781
PK	40.2105	Boot19	0.0777839
SI	40.2105	Boot19	0.0561158
GC	48.0526	Boot19	0.0408853
HD	48.0526	Boot19	0.0676749
MI	48.0526	Boot19	0.0703377
OM	48.0526	Boot19	0.0511628
PK	48.0526	Boot19	0.0658692
SI	48.0526	Boot19	0.0455105
GC	55.8947	Boot19	0.067166
HD	55.8947	Boot19	0.108711
MI	55.8947	Boot19	0.0690372
OM	55.8947	Boot19	0.0818431
PK	55.8947	Boot19	0.111714
SI	55.8947	Boot19	0.0731069
GC	63.7368	Boot19	0.0504719
HD	63.7368	Boot19	0.0730663
MI	63.7368	Boot19	0.0518781
OM	63.7368	Boot19	0.0599013
PK	63.7368	Boot19	0.0839476
SI	63.7368	Boot19	0.0549362
GC	71.5789	Boot19	0.067535
HD	71.5789	Boot19	0.130038
MI	71.5789	Boot19	0.0694166
OM	71.5789	Boot19	0.0778436
PK	71.5789	Boot19	0.112328
SI	71.5789	Boot19	0.0735086
GC	79.4211	Boot19	0.0682151
HD	79.4211	Boot19	0.209512
MI	79.4211	Boot19	0.0701155
OM	79.4211	Boot19	0.0809593
PK	79.4211	Boot19	0.113459
SI	79.4211	Boot19	0.0742487
GC	87.2632	Boot19	0.0682151
HD	87.2632	Boot19	0.209512
MI	87.2632	Boot19	0.0701155
OM	87.2632	Boot19	0.0809593
PK	87.2632	Boot19	0.113459
SI	87.2632	Boot19	0.0742487
GC	95.1053	Boot19	0.0682151
HD	95.1053	Boot19	0.209512
MI	95.1053	Boot19	0.0701155
OM	95.1053	Boot19	0.0809593
PK	95.1053	Boot19	0.113459
SI	95.1053	Boot19	0.0742487
GC	102.947	Boot19	0.067723
HD	102.947	Boot19	0.208
MI	102.947	Boot19	0.0696098
OM	102.947	Boot19	0.0803753
PK	102.947	Boot19	0.112641
SI	102.947	Boot19	0.0737132
GC	110.789	Boot19	0.067723
HD	110.789	Boot19	0.208
MI	110.789	Boot19	0.0696098
OM	110.789	Boot19	0.0803753
PK	110.789	Boot19	0.112641
SI	110.789	Boot19	0.0737132
GC	118.632	Boot19	0.067723
HD	118.632	Boot19	0.208
MI	118.632	Boot19	0.0696098
OM	118.632	Boot19	0.0803753
PK	118.632	Boot19	0.112641
SI	118.632	Boot19	0.0737132
GC	126.474	Boot19	0.067723
HD	126.474	Boot19	0.208
MI	126.474	Boot19	0.0696098
OM	126.474	Boot19	0.0803753
PK	126.474	Boot19	0.112641
SI	126.474	Boot19	0.0737132
GC	134.316	Boot19	0.0731674
HD	134.316	Boot19	0.224722
MI	134.316	Boot19	0.0720372
OM	134.316	Boot19	0.0868367
PK	134.316	Boot19	0.122651
SI	134.316	Boot19	0.079639
GC	142.158	Boot19	0.0731674
HD	142.158	Boot19	0.224722
MI	142.158	Boot19	0.0720372
OM	142.158	Boot19	0.0868367
PK	142.158	Boot19	0.122651
SI	142.158	Boot19	0.079639
GC	150	Boot19	0.0730561
HD	150	Boot19	0.22438
MI	150	Boot19	0.0757424
OM	150	Boot19	0.0867047
PK	150	Boot19	0.122465
SI	150	Boot19	0.0795179
GC	32.3684	Boot20	0.0589242
HD	32.3684	Boot20	0.131803
MI	32.3684	Boot20	0.0612068
OM	32.3684	Boot20	0.0725246
PK	32.3684	Boot20	0.0828505
SI	32.3684	Boot20	0.077124
GC	40.2105	Boot20	0.0602147
HD	40.2105	Boot20	0.108003
MI	40.2105	Boot20	0.0609623
OM	40.2105	Boot20	0.0724362
PK	40.2105	Boot20	0.0827495
SI	40.2105	Boot20	0.0654243
GC	48.0526	Boot20	0.0600155
HD	48.0526	Boot20	0.108772
MI	48.0526	Boot20	0.0608403
OM	48.0526	Boot20	0.0711247
PK	48.0526	Boot20	0.0824758
SI	48.0526	Boot20	0.0652079
GC	55.8947	Boot20	0.0586493
HD	55.8947	Boot20	0.106296
MI	55.8947	Boot20	0.0605848
OM	55.8947	Boot20	0.0695056
PK	55.8947	Boot20	0.0805983
SI	55.8947	Boot20	0.0637235
GC	63.7368	Boot20	0.0586493
HD	63.7368	Boot20	0.106296
MI	63.7368	Boot20	0.0605848
OM	63.7368	Boot20	0.0695056
PK	63.7368	Boot20	0.0805983
SI	63.7368	Boot20	0.0637235
GC	71.5789	Boot20	0.0594539
HD	71.5789	Boot20	0.121449
MI	71.5789	Boot20	0.060966
OM	71.5789	Boot20	0.0704591
PK	71.5789	Boot20	0.0817041
SI	71.5789	Boot20	0.0645977
GC	79.4211	Boot20	0.0629693
HD	79.4211	Boot20	0.108151
MI	79.4211	Boot20	0.060966
OM	79.4211	Boot20	0.0746252
PK	79.4211	Boot20	0.0921096
SI	79.4211	Boot20	0.0684172
GC	87.2632	Boot20	0.0634666
HD	87.2632	Boot20	0.109005
MI	87.2632	Boot20	0.0614475
OM	87.2632	Boot20	0.0752146
PK	87.2632	Boot20	0.0928371
SI	87.2632	Boot20	0.0689575
GC	95.1053	Boot20	0.0615359
HD	95.1053	Boot20	0.112195
MI	95.1053	Boot20	0.0614475
OM	95.1053	Boot20	0.0729265
PK	95.1053	Boot20	0.090013
SI	95.1053	Boot20	0.0668598
GC	102.947	Boot20	0.0615359
HD	102.947	Boot20	0.112195
MI	102.947	Boot20	0.0614475
OM	102.947	Boot20	0.0729265
PK	102.947	Boot20	0.090013
SI	102.947	Boot20	0.0668598
GC	110.789	Boot20	0.0615359
HD	110.789	Boot20	0.112195
MI	110.789	Boot20	0.0614475
OM	110.789	Boot20	0.0729265
PK	110.789	Boot20	0.090013
SI	110.789	Boot20	0.0668598
GC	118.632	Boot20	0.0615359
HD	118.632	Boot20	0.112195
MI	118.632	Boot20	0.0614475
OM	118.632	Boot20	0.0729265
PK	118.632	Boot20	0.090013
SI	118.632	Boot20	0.0668598
GC	126.474	Boot20	0.0615359
HD	126.474	Boot20	0.112195
MI	126.474	Boot20	0.0614475
OM	126.474	Boot20	0.0729265
PK	126.474	Boot20	0.090013
SI	126.474	Boot20	0.0668598
GC	134.316	Boot20	0.0637704
HD	134.316	Boot20	0.11627
MI	134.316	Boot20	0.0626659
OM	134.316	Boot20	0.0755746
PK	134.316	Boot20	0.0932815
SI	134.316	Boot20	0.0692876
GC	142.158	Boot20	0.0637704
HD	142.158	Boot20	0.11627
MI	142.158	Boot20	0.0626659
OM	142.158	Boot20	0.0755746
PK	142.158	Boot20	0.0932815
SI	142.158	Boot20	0.0692876
GC	150	Boot20	0.0645633
HD	150	Boot20	0.117715
MI	150	Boot20	0.0634451
OM	150	Boot20	0.0758748
PK	150	Boot20	0.094554
SI	150	Boot20	0.0701492
GC	32.3684	Boot21	0.0456297
HD	32.3684	Boot21	0.064784
MI	32.3684	Boot21	0.0476626
OM	32.3684	Boot21	0.0691375
PK	32.3684	Boot21	0.0558104
SI	32.3684	Boot21	0.0561936
GC	40.2105	Boot21	0.0456297
HD	40.2105	Boot21	0.0638525
MI	40.2105	Boot21	0.0476626
OM	40.2105	Boot21	0.0691375
PK	40.2105	Boot21	0.0558104
SI	40.2105	Boot21	0.0561936
GC	48.0526	Boot21	0.048917
HD	48.0526	Boot21	0.0751294
MI	48.0526	Boot21	0.0515007
OM	48.0526	Boot21	0.0737252
PK	48.0526	Boot21	0.0598311
SI	48.0526	Boot21	0.0531094
GC	55.8947	Boot21	0.0489334
HD	55.8947	Boot21	0.0734916
MI	55.8947	Boot21	0.0507568
OM	55.8947	Boot21	0.0715263
PK	55.8947	Boot21	0.0598511
SI	55.8947	Boot21	0.0531271
GC	63.7368	Boot21	0.0479825
HD	63.7368	Boot21	0.0720636
MI	63.7368	Boot21	0.0497705
OM	63.7368	Boot21	0.0701365
PK	63.7368	Boot21	0.0586881
SI	63.7368	Boot21	0.0520948
GC	71.5789	Boot21	0.0620412
HD	71.5789	Boot21	0.101474
MI	71.5789	Boot21	0.0639966
OM	71.5789	Boot21	0.0724436
PK	71.5789	Boot21	0.0758835
SI	71.5789	Boot21	0.0673584
GC	79.4211	Boot21	0.0659055
HD	79.4211	Boot21	0.135547
MI	79.4211	Boot21	0.0635214
OM	79.4211	Boot21	0.0740127
PK	79.4211	Boot21	0.0806099
SI	79.4211	Boot21	0.0715538
GC	87.2632	Boot21	0.0659055
HD	87.2632	Boot21	0.12755
MI	87.2632	Boot21	0.0635214
OM	87.2632	Boot21	0.0740127
PK	87.2632	Boot21	0.0806099
SI	87.2632	Boot21	0.0715538
GC	95.1053	Boot21	0.0638871
HD	95.1053	Boot21	0.123644
MI	95.1053	Boot21	0.0588941
OM	95.1053	Boot21	0.071746
PK	95.1053	Boot21	0.0781412
SI	95.1053	Boot21	0.0693624
GC	102.947	Boot21	0.0638871
HD	102.947	Boot21	0.123644
MI	102.947	Boot21	0.0588941
OM	102.947	Boot21	0.071746
PK	102.947	Boot21	0.0781412
SI	102.947	Boot21	0.0693624
GC	110.789	Boot21	0.0638871
HD	110.789	Boot21	0.123644
MI	110.789	Boot21	0.0588941
OM	110.789	Boot21	0.071746
PK	110.789	Boot21	0.0781412
SI	110.789	Boot21	0.0693624
GC	118.632	Boot21	0.0638871
HD	118.632	Boot21	0.123644
MI	118.632	Boot21	0.0588941
OM	118.632	Boot21	0.071746
PK	118.632	Boot21	0.0781412
SI	118.632	Boot21	0.0693624
GC	126.474	Boot21	0.0653421
HD	126.474	Boot21	0.12646
MI	126.474	Boot21	0.0598472
OM	126.474	Boot21	0.0729058
PK	126.474	Boot21	0.0781412
SI	126.474	Boot21	0.0709422
GC	134.316	Boot21	0.0653421
[truncated: 94,001 more rows]

## Sheet: Figure 4
dr_GC	dr_MI	dr_OM	dr_PK	dr_SI	dr_HD			* This item corresponds to the "dr_all" object in the musse R script
0.05152	0.0515887	0.0516586	0.0818608	0.0677635	0.10246
0.0513968	0.055292	0.05856	0.0763778	0.0893113	0.103865
0.045283	0.0521896	0.0465584	0.0839197	0.0877098	0.0852739
0.0506296	0.0538146	0.0493564	0.084046	0.0923082	0.105825
0.0463543	0.0544742	0.0497849	0.0884672	0.0796986	0.0926765
0.051125	0.0511427	0.0567189	0.0918459	0.0669069	0.0923553
0.0502029	0.0486714	0.0438608	0.0823627	0.0833107	0.0803775
0.0483592	0.0519971	0.0485525	0.0867606	0.0998192	0.0890593
0.0445749	0.0520188	0.0438845	0.0899228	0.0820578	0.0904866
0.0490384	0.0517675	0.0483149	0.0911136	0.0923604	0.110221
0.0508371	0.0509868	0.0431366	0.0885958	0.0576164	0.114935
0.0523984	0.0531031	0.0492664	0.0847304	0.0760186	0.0987571
0.0451692	0.0520625	0.0556211	0.0791076	0.0768728	0.0954059
0.0471312	0.051736	0.0498486	0.0868408	0.0680751	0.0846467
0.0451118	0.0564941	0.0543122	0.0786463	0.0662802	0.0997275
0.047413	0.0568249	0.0404019	0.0788123	0.0601261	0.10423
0.0528985	0.0568008	0.0457839	0.0869185	0.0500726	0.0982407
0.0504918	0.0495824	0.0470556	0.0876619	0.0722049	0.101779
0.0514511	0.0511731	0.0449595	0.0911991	0.072807	0.095165
0.0507003	0.0557976	0.045414	0.0894032	0.0524841	0.0970769
0.0496983	0.0549493	0.0496749	0.0824928	0.0817084	0.103753
0.0511087	0.0547567	0.0484522	0.0779016	0.0599308	0.11167
0.0456742	0.0497995	0.0435734	0.0819539	0.0737549	0.109053
0.0474345	0.0495637	0.041127	0.079025	0.080989	0.121763
0.0499507	0.0553782	0.0334647	0.0741233	0.0635526	0.112582
0.0462105	0.0577537	0.0452736	0.0814817	0.0743249	0.0938741
0.0447524	0.055891	0.0437903	0.0851386	0.0750866	0.108055
0.0473865	0.0518546	0.0325596	0.0811638	0.0811316	0.106915
0.0467146	0.0542116	0.0360412	0.0712028	0.0798836	0.110705
0.0462231	0.0514824	0.0365171	0.0791607	0.0867766	0.111091
0.0484016	0.0492952	0.034422	0.077297	0.0823585	0.0936456
0.045689	0.0559863	0.0553373	0.0739899	0.0774984	0.100227
0.0511787	0.0552424	0.0610159	0.0752909	0.0668124	0.103989
0.0557316	0.0523171	0.0587216	0.0756058	0.071615	0.0989877
0.0506497	0.0586585	0.0471552	0.0808422	0.0552426	0.102535
0.0502233	0.0560474	0.0509262	0.0755883	0.0502029	0.113242
0.0490855	0.049636	0.0431133	0.0828544	0.0644701	0.0939486
0.0497001	0.0509272	0.048652	0.0803398	0.0794477	0.107604
0.0540311	0.051131	0.0565467	0.0739417	0.0892791	0.0952691
0.054601	0.0494785	0.0465275	0.0743535	0.100704	0.116715
0.0509844	0.0497321	0.0522756	0.07404	0.113635	0.105997
0.0535282	0.0490838	0.0487954	0.0725025	0.107334	0.106867
0.0506248	0.0490303	0.049341	0.0855163	0.108264	0.111641
0.0498348	0.0514398	0.0536439	0.0930618	0.0907769	0.106583
0.052578	0.0516094	0.0478385	0.0829663	0.091803	0.0925618
0.0501731	0.0473299	0.0376406	0.0907326	0.0956032	0.0935495
0.0481585	0.045703	0.0385981	0.082124	0.0718713	0.0928968
0.0546761	0.0536588	0.0405561	0.0821534	0.0879636	0.105357
0.0530411	0.049695	0.0407982	0.0720325	0.0711259	0.104513
0.0506662	0.0543873	0.0421879	0.0783912	0.0781339	0.0921161
0.0470234	0.0528396	0.0575751	0.0804172	0.074065	0.0954818
0.0513586	0.0597296	0.0711833	0.0750037	0.0844196	0.0905729
0.0550587	0.0577633	0.0552959	0.0667734	0.0760634	0.0871909
0.0488776	0.0522825	0.0603002	0.0725444	0.0965698	0.0830486
0.0522258	0.050065	0.0558689	0.0692391	0.092488	0.081483
0.0473383	0.0539505	0.0560572	0.0796114	0.096135	0.0860838
0.0476662	0.0557398	0.0575613	0.0792696	0.0904561	0.0917739
0.0498194	0.0504382	0.0572447	0.0730692	0.0912247	0.0881039
0.053599	0.049617	0.0594045	0.0650188	0.0689173	0.0940949
0.052555	0.052678	0.0630231	0.0690779	0.0987551	0.106374
0.0545481	0.0500645	0.0511941	0.070282	0.0746361	0.091942
0.0548043	0.0519704	0.0558768	0.0823087	0.0914418	0.0982048
0.0585477	0.0482259	0.0599495	0.0758462	0.100814	0.0987834
0.0521847	0.0503198	0.0600828	0.0749122	0.0937285	0.102285
0.0487692	0.0508168	0.054976	0.0767183	0.0802748	0.0894254
0.0500724	0.0475032	0.0657207	0.0752655	0.0606635	0.0818481
0.0483733	0.0502524	0.0611216	0.0768203	0.097659	0.0824773
0.0489024	0.0533763	0.0512794	0.0802649	0.0991913	0.0910639
0.0536874	0.0505703	0.05374	0.0860554	0.0877867	0.0971188
0.0493306	0.0478192	0.0527806	0.0898665	0.10663	0.0890492
0.0471012	0.0490621	0.0575531	0.0865477	0.0929795	0.0916511
0.0469879	0.0506292	0.0617198	0.0868666	0.0829678	0.098454
0.0512289	0.0487036	0.062404	0.0823302	0.0930967	0.0983511
0.0504789	0.0499639	0.0539977	0.0757449	0.103053	0.0978965
0.0544703	0.051381	0.0572652	0.0778016	0.0984172	0.103692
0.0423657	0.0525859	0.0522275	0.0817536	0.0935038	0.0982586
0.0511998	0.0528558	0.0569767	0.074448	0.0810313	0.107486
0.044942	0.0503897	0.0584319	0.080867	0.0750153	0.0864132
0.0427874	0.0512223	0.0650473	0.0859787	0.092133	0.112049
0.0452147	0.0492892	0.062152	0.0895381	0.0927631	0.087337
0.0437519	0.0551602	0.0639509	0.0813455	0.0885223	0.0966729
0.0457116	0.0507015	0.0607536	0.0767235	0.0857977	0.09461
0.0448742	0.049764	0.0684274	0.0752557	0.0989565	0.0869951
0.0442306	0.0536896	0.0549331	0.0737184	0.0863179	0.0952092
0.0468507	0.0508613	0.0547577	0.0759677	0.109675	0.097153
0.0500361	0.0583808	0.0488477	0.0813577	0.0943116	0.102876
0.0488535	0.0482726	0.0521787	0.0827768	0.0850127	0.0895789
0.0530805	0.0507722	0.0522372	0.0811762	0.106221	0.0963465
0.0486735	0.0450442	0.0549374	0.0699428	0.0937051	0.0767542
0.0470558	0.0584669	0.0514824	0.082882	0.0875404	0.107137
0.0474368	0.0538429	0.0498248	0.0766435	0.0946682	0.129314
0.049083	0.0571616	0.0481032	0.0741117	0.0890395	0.110903
0.0499869	0.058165	0.0484813	0.083457	0.0905696	0.0829922
0.0471232	0.0601152	0.0474825	0.0853464	0.0630689	0.0971532
0.0517257	0.0568029	0.0549001	0.0783138	0.104948	0.101182
0.0452117	0.0572765	0.0534945	0.0801734	0.103484	0.100031
0.0474096	0.0579981	0.0486563	0.0752846	0.08425	0.095976
0.0464626	0.0533386	0.0525216	0.0730254	0.0851456	0.101586
0.0495143	0.05491	0.0525888	0.0812552	0.0909717	0.104247
0.0484692	0.0543494	0.0537887	0.0726215	0.0841747	0.115521
0.0486699	0.0499743	0.0499916	0.0783131	0.0855694	0.0979029
0.050976	0.0477313	0.0595779	0.080035	0.104429	0.10666
0.04897	0.0450568	0.0647549	0.0775311	0.0983848	0.102313
0.0461332	0.0532156	0.0663178	0.0731194	0.0926639	0.0944764
0.0503146	0.0513811	0.0638208	0.0698714	0.0917419	0.0909451
0.0496552	0.0499751	0.0580527	0.0719889	0.0864002	0.112139
0.0507617	0.0487124	0.0513287	0.0719419	0.0761633	0.101695
0.042498	0.0529034	0.0588615	0.067278	0.0737154	0.107491
0.0499872	0.0501096	0.0587447	0.0675108	0.0648698	0.109071
0.0513311	0.0481682	0.0531019	0.0814094	0.0724926	0.0948422
0.051072	0.0498996	0.0574685	0.0815055	0.0748117	0.0917346
0.0493576	0.0539731	0.0602807	0.0763158	0.0794071	0.0949831
0.0502439	0.056721	0.0612605	0.081797	0.0801953	0.0893789
0.0448233	0.050188	0.0535326	0.0734514	0.107851	0.105383
0.0496307	0.052741	0.0549963	0.0840179	0.0837161	0.0927
0.0485072	0.047415	0.0648781	0.0791098	0.101203	0.0883426
0.0470167	0.0540232	0.0498541	0.0713328	0.0990495	0.0879345
0.0510545	0.051634	0.0543572	0.0705065	0.0792891	0.0954462
0.0475086	0.0526796	0.0575016	0.0753367	0.0782958	0.0987554
0.0521755	0.0554963	0.0624035	0.0763808	0.0746473	0.0968489
0.0523797	0.053351	0.0632579	0.0856502	0.0842614	0.0958656
0.0476823	0.054109	0.0573858	0.0774958	0.0715917	0.0954994
0.051656	0.0516276	0.0607005	0.0769139	0.0794815	0.106521
0.0460534	0.0530986	0.0555808	0.0789978	0.0916401	0.11496
0.0478388	0.0551435	0.0559878	0.0708457	0.0904905	0.0968153
0.0485769	0.052436	0.0509988	0.0681626	0.0785332	0.110334
0.0479925	0.0584739	0.0510441	0.0746668	0.0861125	0.106425
0.0492267	0.0533612	0.0530992	0.0732866	0.0925237	0.102722
0.0478652	0.0542238	0.0537773	0.0714478	0.0911947	0.109055
0.0536456	0.0528177	0.0530001	0.0685737	0.0962018	0.106802
0.0512341	0.0564914	0.0556164	0.0742831	0.0756923	0.0947052
0.051244	0.0536151	0.0546832	0.0853316	0.088945	0.0987311
0.0481911	0.0561068	0.0529353	0.0847335	0.0830116	0.104506
0.050437	0.0537335	0.05787	0.0801381	0.0834475	0.116095
0.0509467	0.0517185	0.0442169	0.0839102	0.0671933	0.0982202
0.0499461	0.0492288	0.0459651	0.0765956	0.0969442	0.0963394
0.0468644	0.0502485	0.0392136	0.0812527	0.0920288	0.104059
0.0485755	0.0597158	0.046642	0.0725528	0.0921948	0.104107
0.0500441	0.0468654	0.0450494	0.0813304	0.0954001	0.0938073
0.0503901	0.0482722	0.0536671	0.0784195	0.0794587	0.0894175
0.0526063	0.0492961	0.0505542	0.0827912	0.108621	0.0960562
0.0467132	0.0477313	0.0403595	0.0751245	0.106295	0.0958335
0.0460938	0.0476686	0.0517646	0.0724206	0.100849	0.0944734
0.0495377	0.051956	0.0465278	0.0782885	0.103181	0.0995351
0.0529842	0.0503906	0.0427351	0.0680864	0.0925835	0.0976734
0.0496071	0.0608367	0.0482341	0.0750328	0.0915579	0.0963518
0.048414	0.0497029	0.0539315	0.0687782	0.0910217	0.0955162
0.0462912	0.0491887	0.0575351	0.0718852	0.0944102	0.0949904
0.0480075	0.0502128	0.0531662	0.0723152	0.0985176	0.0991801
0.0488514	0.0541569	0.0597675	0.0729447	0.0840796	0.106152
0.0495501	0.0524723	0.0530529	0.0760941	0.0769601	0.0958368
0.0497037	0.0503546	0.0585403	0.0727527	0.0733539	0.0999575
0.0483482	0.0558123	0.0534942	0.0668322	0.0732684	0.105695
0.049594	0.0508849	0.0559771	0.0772597	0.0891481	0.108555
0.0506543	0.0508116	0.0487579	0.0744134	0.0955457	0.0975126
0.0474308	0.0522913	0.0523512	0.0760616	0.0930398	0.0966128
0.0440507	0.0550791	0.0472191	0.0878128	0.0969316	0.0992304
0.0480339	0.0497979	0.0439436	0.079019	0.091566	0.100599
0.0465849	0.052309	0.0463106	0.0833166	0.0807102	0.0920495
0.0464447	0.0516054	0.0475104	0.0743362	0.0817354	0.0977318
0.0448327	0.0505537	0.0595198	0.0829055	0.0777411	0.11398
0.0489983	0.0485093	0.0554964	0.0719861	0.0806323	0.110301
0.0416282	0.0513459	0.0531948	0.0800112	0.113439	0.0887923
0.0455659	0.0570048	0.0589085	0.0752302	0.0753064	0.0828034
0.049716	0.0555183	0.0620558	0.0709744	0.0775757	0.0924057
0.0466687	0.0527315	0.0638698	0.0742902	0.0634266	0.102885
0.0428373	0.0524565	0.0473126	0.0755681	0.0847478	0.0887857
0.0438673	0.053252	0.0455773	0.0717614	0.0638993	0.0925775
0.0504984	0.056331	0.0455735	0.0745792	0.079692	0.0926837
0.0504274	0.0467186	0.0612911	0.0745509	0.0825843	0.0988697
0.0549804	0.0538056	0.0604305	0.0854276	0.0658398	0.0936949
0.0502196	0.0461223	0.0538957	0.0778636	0.069484	0.0951963
0.0522183	0.0521609	0.0534105	0.072789	0.0640926	0.0923229
0.0546836	0.0575045	0.0507148	0.0751274	0.0771642	0.0953466
0.0478645	0.0595252	0.0492494	0.0813412	0.0815096	0.0982893
0.0481722	0.0551361	0.0478556	0.0838462	0.0744051	0.0960557
0.0464353	0.0569872	0.0529625	0.0740659	0.0722323	0.082412
0.0472657	0.048834	0.0575869	0.0859012	0.0783756	0.094373
0.0491702	0.0510473	0.0635568	0.080386	0.0988637	0.101786
0.0468324	0.0524139	0.0548329	0.0784634	0.0894836	0.102891
0.0460529	0.052323	0.0545227	0.0890319	0.0871448	0.0992899
0.0501187	0.0498246	0.0554034	0.0855954	0.079377	0.104196
0.0421481	0.0500084	0.0551831	0.0888127	0.0786072	0.107583
0.0459114	0.0496106	0.0556877	0.0820308	0.0844196	0.104192
0.0432739	0.054518	0.0548974	0.0917651	0.0924528	0.100477
0.0440709	0.048127	0.062347	0.0812347	0.0873915	0.106523
0.0436264	0.0490902	0.0508665	0.0841329	0.0768749	0.0987287
0.0484648	0.0506851	0.0566649	0.0803796	0.104675	0.101458
0.0446294	0.0482391	0.05363	0.0837892	0.0924406	0.0903621
0.0456289	0.0519382	0.0527195	0.0819898	0.0861982	0.100544
0.0498098	0.0487183	0.0510358	0.0763126	0.0708799	0.0911733
0.0467723	0.0503949	0.0562792	0.0836581	0.0660562	0.0991339
0.0439251	0.054977	0.047854	0.0782469	0.0767599	0.103924
0.0476006	0.0592485	0.0595241	0.0813719	0.0797968	0.117766
0.0494272	0.0566173	0.0500902	0.0844981	0.0796318	0.103249
0.0499803	0.0556075	0.0581508	0.0833285	0.091556	0.0940685
0.0433984	0.0571497	0.0552508	0.0857965	0.0923272	0.103093
0.0487611	0.049941	0.0485224	0.086286	0.104778	0.0970579
0.0505471	0.0492903	0.0539243	0.084225	0.0982215	0.092898
0.0461058	0.052318	0.0502832	0.0756134	0.103985	0.100268
0.0452748	0.0518729	0.052391	0.0767928	0.101069	0.107785
0.0492255	0.0529833	0.0568053	0.075359	0.0757043	0.117692
0.0482801	0.0477401	0.0514007	0.078518	0.0916692	0.110062
0.0503037	0.0489015	0.052301	0.0774505	0.089501	0.105534
0.0506031	0.0492396	0.0530754	0.0791323	0.0780883	0.0883226
0.0510533	0.053366	0.0510876	0.0795115	0.0792995	0.107149
0.0521209	0.0540742	0.0503033	0.0734612	0.0713457	0.105359
0.0465286	0.0518684	0.0464711	0.0785934	0.0889909	0.083249
0.0515703	0.0535942	0.0502643	0.0689887	0.0904264	0.0956142
0.0496825	0.0508461	0.0456603	0.0838463	0.0957835	0.0920492
0.047711	0.049464	0.0441534	0.0897862	0.0684347	0.0911767
0.0446153	0.0548865	0.0451891	0.0838565	0.0720876	0.104923
0.0464323	0.0546119	0.0530294	0.0873569	0.100972	0.100833
0.048458	0.0553854	0.0534511	0.0806888	0.0532137	0.0958955
0.0528292	0.0528967	0.056738	0.0887355	0.060478	0.10977
0.0521555	0.0533525	0.0572151	0.0783545	0.0457337	0.102891
0.0493603	0.0508864	0.0426655	0.0759225	0.0548898	0.109046
0.0541258	0.0533724	0.0535177	0.0792189	0.0500197	0.0870822
0.0498917	0.0511563	0.0480915	0.0759398	0.0552316	0.115412
0.0520949	0.0527417	0.0531679	0.0793431	0.0703918	0.114216
0.0449041	0.0571884	0.0531039	0.0776281	0.0579015	0.0975506
0.0518277	0.0582871	0.0551525	0.0831429	0.0562144	0.0945074
0.0563247	0.0535883	0.0509965	0.0864417	0.0859509	0.106343
0.0540773	0.0550492	0.0506215	0.0870925	0.0575428	0.112078
0.0543359	0.0575417	0.0464523	0.0860864	0.0612559	0.0975908
0.0521283	0.0585443	0.0551288	0.0762215	0.0481255	0.103518
0.045627	0.0549754	0.0571788	0.0866477	0.0611332	0.104345
0.0445495	0.0503722	0.0659613	0.0872634	0.0593809	0.0966147
0.0525801	0.0506912	0.0697466	0.0868554	0.088759	0.102564
0.0461587	0.0552059	0.0590908	0.0772979	0.0799201	0.0921547
0.0483239	0.0488651	0.0598036	0.0827059	0.0552281	0.101373
0.0497048	0.0508007	0.0617204	0.0842637	0.0604622	0.0903844
0.0472445	0.0476961	0.0701159	0.0852169	0.0700648	0.102364
0.051783	0.0578795	0.0539948	0.0736575	0.0861161	0.0876584
0.0531659	0.0525094	0.0533799	0.0878108	0.123219	0.100157
0.0530447	0.0530639	0.0610047	0.0877839	0.100109	0.0848343
0.0504683	0.0481111	0.0561775	0.0898241	0.091854	0.0872838
0.0492857	0.0505586	0.0562148	0.0887907	0.0917597	0.0882615
0.04672	0.0526385	0.0572078	0.0930648	0.0886927	0.0902081
0.0465937	0.0515931	0.0547574	0.084863	0.0933894	0.104248
0.0474695	0.0505402	0.0496261	0.0754791	0.0953379	0.0984745
0.0528158	0.0504824	0.0610121	0.0707832	0.0802213	0.103865
0.0506814	0.0478221	0.0584143	0.0812861	0.0833102	0.108006
0.0512434	0.0523892	0.0568513	0.0790055	0.06903	0.110576
0.0480163	0.0555248	0.0568084	0.0748573	0.0659988	0.1068
0.0444621	0.0571946	0.0503956	0.0702906	0.0614973	0.0919658
0.0467794	0.055239	0.0555089	0.0704429	0.0847648	0.0950969
0.0447665	0.0492869	0.0516284	0.0704912	0.0653213	0.0948992
0.0538525	0.0524073	0.0552724	0.0670305	0.071199	0.095754
0.0532079	0.0485908	0.0545406	0.0689913	0.0936653	0.0955933
0.0432702	0.0490857	0.0606125	0.0682106	0.0771867	0.100218
0.0444048	0.0513182	0.0576638	0.0662489	0.0704715	0.107888
0.0451221	0.0501865	0.0573667	0.0716573	0.0650827	0.101769
0.0450638	0.0509501	0.0606333	0.0784297	0.089626	0.0937492
0.0475511	0.0521634	0.0702118	0.0806715	0.0897473	0.0936692
0.0470565	0.0502867	0.0666698	0.087162	0.0886935	0.0985957
0.0460536	0.0509694	0.0681046	0.0799023	0.102897	0.0949881
0.0428358	0.0493283	0.0563615	0.0770763	0.111865	0.0909885
0.0528908	0.0526374	0.0628256	0.0870762	0.0788073	0.0882056
0.0508871	0.0536497	0.0620716	0.0765663	0.100395	0.106207
0.0450714	0.0515206	0.0543089	0.0746821	0.0997675	0.100597
0.0505064	0.0520337	0.0634506	0.0903118	0.0986006	0.104328
0.0442927	0.0550131	0.0660786	0.0825837	0.0924219	0.0973665
0.0453089	0.0556834	0.0544816	0.0878666	0.0705853	0.0979933
0.045537	0.0573433	0.0515819	0.0784425	0.0847615	0.0945287
0.0473756	0.055377	0.0442259	0.0850315	0.0822857	0.0939671
0.0443967	0.0548087	0.0477824	0.0755818	0.068644	0.111976
0.0468021	0.0492475	0.0458592	0.0819148	0.0918465	0.114996
0.0462712	0.0536863	0.0505363	0.0814258	0.0725256	0.108155
0.0506457	0.0583478	0.0506621	0.0933942	0.101341	0.104811
0.0492241	0.0534307	0.0500854	0.0766365	0.089774	0.0972066
0.0499671	0.0572214	0.0512375	0.0799648	0.0932286	0.10119
0.0453474	0.0521309	0.0557086	0.0755433	0.101286	0.0966251
0.0515513	0.0559909	0.0587531	0.0788434	0.105221	0.0839968
0.0474162	0.0553062	0.0546002	0.0901004	0.0806281	0.0864881
0.0493296	0.0544275	0.0562751	0.08121	0.0943021	0.0807764
0.0494692	0.0546939	0.0572834	0.0873851	0.0989441	0.0889032
0.050953	0.0515746	0.0574469	0.0890335	0.0865666	0.0831007
0.050004	0.0542689	0.050621	0.0844466	0.0898515	0.0868593
0.0559948	0.0559121	0.0508219	0.0795252	0.110152	0.0992412
0.0534813	0.0509384	0.0574372	0.0864046	0.100064	0.0939912
0.0441824	0.0480593	0.0568899	0.0826882	0.0979412	0.0853619
0.0483973	0.0506726	0.0560678	0.0837027	0.0990212	0.0867166
0.0475644	0.0500075	0.0516062	0.0724689	0.0917425	0.0911283
0.0479008	0.0510799	0.0524337	0.079765	0.0930941	0.106598
0.0485018	0.0452947	0.0549953	0.0797338	0.101202	0.100969
0.0505457	0.0424782	0.0469488	0.0821646	0.101447	0.0978665
0.0505022	0.0452388	0.0526377	0.0741964	0.0928585	0.102958
0.050409	0.0483558	0.0487798	0.0749864	0.101818	0.100031
0.0519415	0.0468204	0.0512676	0.0779225	0.108388	0.0794104
0.0499204	0.0465893	0.0572601	0.0736019	0.0966334	0.0933108
0.0504135	0.0518698	0.0556775	0.0885562	0.105687	0.0981185
0.0543912	0.0498724	0.0570133	0.0727912	0.0954917	0.0949771
0.0461026	0.0517339	0.0545114	0.081788	0.0916424	0.10887
0.0464384	0.049805	0.0606889	0.0858786	0.100621	0.115605
0.0504313	0.0512329	0.0586928	0.076327	0.0862517	0.115193
0.0535114	0.0567324	0.0495317	0.076741	0.0710406	0.0831491
0.0515083	0.0594575	0.0527891	0.0719842	0.107823	0.104451
0.052619	0.0533039	0.051152	0.0730126	0.0873861	0.111296
0.0459597	0.0565576	0.0473876	0.0813678	0.100444	0.109987
0.0547127	0.0527361	0.0509364	0.0822682	0.106145	0.0967676
0.0494126	0.0495389	0.0513853	0.0819233	0.102538	0.105608
0.0499579	0.0565411	0.0490988	0.0796591	0.104084	0.0748686
0.0477549	0.0601656	0.0547504	0.0765771	0.0985466	0.0968771
0.0475438	0.0595342	0.0558045	0.0796083	0.0871097	0.0954934
0.0484039	0.058919	0.0438096	0.0848338	0.076451	0.0868802
0.0478105	0.0597253	0.0499456	0.0728019	0.0935798	0.105416
0.0518996	0.0553846	0.0420784	0.0775596	0.103881	0.0934865
0.0543199	0.057112	0.0473509	0.0789363	0.083104	0.103064
0.0523638	0.0552499	0.0518697	0.0745882	0.0993403	0.103617
0.050394	0.0533402	0.0519273	0.0719389	0.0762789	0.0912984
0.0467161	0.0539765	0.0572133	0.0739244	0.0875585	0.0929081
0.0408214	0.0545904	0.0644574	0.0620402	0.0924354	0.087991
0.0438704	0.0513926	0.0531934	0.0710884	0.0930921	0.09287
0.0436255	0.0532029	0.0590356	0.0799342	0.0834964	0.090095
0.0470855	0.0567057	0.0550983	0.0796415	0.0976623	0.103819
0.0473775	0.0555694	0.0433893	0.070999	0.093411	0.0861731
0.0450071	0.058993	0.0628811	0.0813649	0.0824106	0.0846696
0.0478369	0.0564498	0.0504345	0.0711623	0.0840086	0.101681
0.047512	0.053015	0.0571626	0.0811235	0.0850143	0.094006
0.0525785	0.0544339	0.0518109	0.0762263	0.0777047	0.0918699
0.0533049	0.052535	0.0555378	0.0812839	0.0851352	0.0904993
0.0423516	0.0538833	0.0450328	0.0838712	0.0955983	0.0845395
0.045895	0.0563135	0.0528906	0.0891109	0.0843027	0.117421
0.0489806	0.051432	0.0435631	0.0774473	0.08334	0.095384
0.0477166	0.0499487	0.0540188	0.0736443	0.0975589	0.0965183
0.0468641	0.050993	0.0546192	0.0860828	0.094859	0.0997788
0.0479215	0.0472091	0.0526852	0.0789752	0.122121	0.104788
0.0424424	0.0492472	0.0547587	0.0843028	0.104518	0.0917807
0.0430919	0.0479593	0.0563588	0.0878695	0.103255	0.0982883
0.04223	0.0512321	0.0507093	0.0880431	0.0922562	0.0925776
0.0466283	0.0463624	0.0642692	0.0861167	0.106748	0.0888521
0.0438277	0.0486827	0.0668226	0.0773582	0.0794833	0.0897373
0.0433164	0.0462907	0.0605317	0.0723499	0.11643	0.0894326
0.0520822	0.0508252	0.0655195	0.0734782	0.0916808	0.0945288
0.0488585	0.0557307	0.0539876	0.0809049	0.0752381	0.097107
0.0461562	0.0582379	0.0574807	0.0768918	0.113875	0.0782921
0.0446621	0.0551701	0.0632157	0.0797745	0.0829262	0.0910476
0.0508541	0.054257	0.0601197	0.0775926	0.0978811	0.0938228
0.0469988	0.0560672	0.0588959	0.0771843	0.102394	0.0871202
0.0529604	0.0504398	0.0719473	0.0889965	0.100486	0.0816438
0.0476716	0.0527107	0.0647555	0.0718099	0.093254	0.0893355
0.0505029	0.0512788	0.0632592	0.0650727	0.079512	0.088386
0.0474765	0.0551494	0.0616984	0.0724116	0.0971004	0.0852975
0.0458845	0.0565776	0.0665843	0.0827546	0.0889019	0.0982815
0.0497938	0.052729	0.058326	0.0862229	0.0907313	0.101985
0.0511022	0.0513627	0.0566864	0.0802806	0.0918754	0.0980768
0.047517	0.0529979	0.0630515	0.0869951	0.0872984	0.102671
0.0516215	0.051648	0.06217	0.0888568	0.0923911	0.0860382
0.0495555	0.052247	0.0582385	0.0828606	0.0834642	0.0882676
0.045509	0.0545613	0.0599846	0.0887507	0.0986241	0.0851359
0.0481429	0.053088	0.0698397	0.0872826	0.080468	0.0804089
0.0493154	0.0552996	0.0545475	0.0797673	0.0716161	0.0799023
0.0478518	0.052268	0.048561	0.0775572	0.0914677	0.07378
0.0514536	0.0529664	0.0628318	0.0885905	0.0812205	0.0798154
0.0461793	0.0479099	0.052151	0.0785191	0.0848824	0.0740415
0.0497899	0.0439645	0.0557835	0.0850381	0.0919346	0.0855445
0.0568551	0.0470876	0.0504367	0.093065	0.0830213	0.086906
0.051584	0.0483994	0.0484778	0.0829	0.105247	0.0902464
0.0515909	0.0511349	0.0418426	0.0838687	0.0856101	0.0955586
0.0531613	0.046814	0.053574	0.0790231	0.0672193	0.100836
0.0547666	0.0468192	0.0502742	0.0820188	0.0901191	0.0850547
0.0556082	0.0476615	0.0535882	0.0893656	0.0807856	0.0895463
0.0493577	0.050122	0.0444077	0.0804792	0.0761609	0.0870607
0.0524551	0.0464945	0.0473818	0.0886582	0.0814386	0.0796898
0.0490381	0.052766	0.0421258	0.0820366	0.0997073	0.0972691
0.0465618	0.0480895	0.0456084	0.0847341	0.0826338	0.0848602
0.0480526	0.0534831	0.0484499	0.0861771	0.0937321	0.0854721
0.0464751	0.0616631	0.0550107	0.0835669	0.0809744	0.0882182
0.0414481	0.0507193	0.0537346	0.0973046	0.0777766	0.0882536
0.0487506	0.0521972	0.0566705	0.0857377	0.0787276	0.0878299
0.0488174	0.0486796	0.0504543	0.0819689	0.0838249	0.08633
0.0542392	0.0512068	0.0544172	0.0747873	0.0991331	0.103078
0.0446902	0.0566195	0.052791	0.0768114	0.0956319	0.0970028
0.0528802	0.0517178	0.0645931	0.076839	0.104886	0.106523
0.0598106	0.0533759	0.0574155	0.080466	0.1183	0.0962755
0.0516044	0.0512608	0.057968	0.0821835	0.105063	0.102204
0.0545136	0.0528881	0.058282	0.0725816	0.0992311	0.108243
0.0506772	0.058849	0.0560603	0.074872	0.0879088	0.112111
0.0539333	0.0582453	0.0531755	0.0718124	0.0949784	0.101351
0.0533165	0.0551358	0.0531074	0.0777859	0.0849509	0.103184
0.0505141	0.0514005	0.0522379	0.0768119	0.0667635	0.100961
0.0486204	0.0502866	0.0521303	0.0777086	0.0733747	0.103809
0.0497691	0.0581392	0.0542434	0.0896896	0.0741875	0.107643
0.0518946	0.0541496	0.0495376	0.0825145	0.0998405	0.105024
0.0492957	0.0618454	0.0568704	0.0868353	0.0917223	0.103207
0.0529865	0.0584422	0.0501002	0.0835585	0.0869714	0.115995
0.0438158	0.0559734	0.0491406	0.0813933	0.0809991	0.116528
0.0445215	0.0603173	0.0521916	0.0734737	0.0716321	0.127493
0.0473106	0.0599708	0.0516824	0.0730691	0.0718169	0.108313
0.0470465	0.0573974	0.045268	0.0822782	0.0693741	0.0973246
0.051114	0.0557827	0.0526564	0.0689777	0.081088	0.113388
0.0471835	0.0589288	0.0444625	0.0747883	0.0737215	0.11516
0.0499694	0.0595828	0.052555	0.0669828	0.10988	0.111644
0.0514222	0.0562977	0.0517304	0.0741343	0.068338	0.12012
0.0515597	0.0556843	0.0502459	0.0712925	0.0641964	0.124524
0.0454823	0.0572907	0.0501904	0.0823081	0.0829784	0.103293
0.0562665	0.0536444	0.0566123	0.0752517	0.0749269	0.103824
0.052947	0.0562897	0.0603881	0.0782607	0.0933502	0.103374
0.05168	0.0551988	0.0537974	0.0735057	0.0867252	0.0960236
0.0517542	0.0498466	0.0541602	0.0803676	0.0866204	0.1061
0.0448282	0.0539238	0.0571486	0.0788682	0.0915909	0.107076
0.04924	0.054267	0.0563515	0.0736913	0.0809404	0.0960823
0.0475864	0.0517053	0.0571212	0.0717755	0.0766455	0.101123
0.0444439	0.0524332	0.0471798	0.070867	0.0687496	0.106155
0.049942	0.0514347	0.054562	0.081845	0.0841163	0.108199
0.0473181	0.0541284	0.061052	0.0777188	0.0877553	0.0875198
0.0496867	0.051762	0.0615973	0.0815608	0.0943481	0.0930567
0.0531132	0.052763	0.0681321	0.0804156	0.0860101	0.0957947
0.0495951	0.0507095	0.0600234	0.0739211	0.0977723	0.0981709
0.0504298	0.0512609	0.0635577	0.0578121	0.0974	0.0887844
0.0434303	0.053518	0.0658784	0.0748483	0.082808	0.102772
0.0453409	0.0545799	0.0544332	0.0779683	0.0870472	0.0872658
0.0486524	0.0467171	0.0519512	0.0778732	0.102782	0.0888207
0.0489646	0.0524803	0.0655115	0.0807149	0.0929611	0.0945278
0.0519543	0.0535155	0.057245	0.0772287	0.0651312	0.115866
0.0516936	0.0517269	0.0505721	0.076172	0.0838146	0.107282
0.0476693	0.0559524	0.0512699	0.0757253	0.113697	0.0992737
0.0449223	0.0587639	0.0472904	0.0792581	0.0682066	0.100871
0.0481562	0.0570433	0.0541191	0.0811237	0.081389	0.104955
0.0462395	0.0592048	0.0580605	0.0780872	0.0710011	0.108224
0.0407734	0.0488477	0.0605199	0.0789435	0.0681745	0.114982
0.047777	0.0479847	0.065534	0.0786228	0.0849086	0.122092
0.0490039	0.0503881	0.0469774	0.0760685	0.0859687	0.102855
0.0522206	0.0497993	0.0477267	0.076225	0.0985469	0.0954982
0.0497665	0.0484896	0.0574566	0.0761751	0.085512	0.0811322
0.0510722	0.0533638	0.0482741	0.0782436	0.0732119	0.0980797
0.0534376	0.0533522	0.0531752	0.0766648	0.0645689	0.0932107
0.0507814	0.058127	0.0457966	0.0763084	0.0626739	0.0932149
0.051359	0.0511721	0.05305	0.0766134	0.0752277	0.0974633
0.0512415	0.0475802	0.0510628	0.0691667	0.0771452	0.102972
0.0541208	0.0495375	0.0637981	0.0790928	0.0679838	0.0973436
0.0472614	0.0496535	0.0542366	0.0873033	0.0751327	0.104248
0.0466219	0.0492982	0.0572663	0.0652976	0.0628726	0.0927794
0.052813	0.0537754	0.0488185	0.0835334	0.0599183	0.0951877
0.0529256	0.0528251	0.0583087	0.0712096	0.0659835	0.106284
0.0461587	0.055052	0.0479723	0.0774214	0.0603834	0.0921796
0.0455154	0.0540981	0.0507572	0.075609	0.0622888	0.0966026
0.0500542	0.0494059	0.0482115	0.0771112	0.0756007	0.10067
0.0497908	0.0539364	0.0572078	0.0775761	0.101556	0.110163
0.053262	0.0528939	0.0530066	0.0767364	0.0815357	0.110104
0.0521972	0.0589694	0.0514954	0.0737297	0.0719393	0.1021
0.0501475	0.0608566	0.0438658	0.0704663	0.0799348	0.11734
0.0499202	0.0526495	0.0399235	0.0814904	0.0767111	0.116687
0.0485945	0.058371	0.0428146	0.071554	0.0946596	0.119037
0.0503426	0.055571	0.0378494	0.0720765	0.082189	0.123455
0.0511685	0.0565777	0.0449225	0.0711825	0.088652	0.114913
0.0524159	0.0558845	0.0486426	0.080305	0.102018	0.105346
0.045976	0.0498507	0.0419896	0.0782637	0.0985812	0.106347
0.051976	0.0537944	0.0549509	0.0823892	0.0881672	0.107762
0.04924	0.054795	0.0421396	0.0867858	0.0826697	0.0958183
0.0513786	0.0542267	0.0464014	0.0737304	0.104272	0.101001
0.050784	0.0514463	0.0444114	0.0768413	0.100553	0.0958698
0.0524277	0.0509129	0.0441901	0.0784672	0.091253	0.0936569
0.0491038	0.0583073	0.0493732	0.0845317	0.0854497	0.103979
0.0501059	0.0534134	0.0471079	0.0839413	0.0770733	0.108997
0.0449997	0.0530994	0.0463952	0.0832616	0.0852491	0.0917761
0.0479996	0.0562155	0.0443216	0.0884587	0.0770556	0.0837369
0.0517462	0.0550608	0.0549033	0.0751658	0.0620793	0.0895684
0.0500041	0.0591925	0.0486745	0.084466	0.0760038	0.093485
0.0561086	0.054089	0.0530405	0.0709136	0.0764814	0.0793324
0.0523096	0.0587541	0.048955	0.0822777	0.0938515	0.0915065
0.0487438	0.0546484	0.0499793	0.0863239	0.0908927	0.0915644
0.0508759	0.0574479	0.0505921	0.0803182	0.0995138	0.102679
0.054173	0.0604871	0.0512526	0.0800047	0.101905	0.104156
0.054893	0.0529237	0.0534763	0.0755473	0.0919704	0.0838669
0.0500094	0.0518885	0.0618917	0.0817962	0.0762603	0.0757804
0.0480344	0.0490939	0.0573341	0.0770808	0.0954354	0.0764499
0.0486738	0.0518433	0.0622336	0.0833679	0.0897864	0.0819719
0.040777	0.0522939	0.0583029	0.0793908	0.102525	0.0808366
0.0450828	0.0521995	0.059143	0.0756821	0.0949913	0.0850565
0.0454289	0.0531044	0.0614463	0.0708837	0.0856375	0.0935717
0.046127	0.0537713	0.0542323	0.0782349	0.0851253	0.0796369
0.0437036	0.0589293	0.0659749	0.0765492	0.0882574	0.0892424
0.0423142	0.0574725	0.0596763	0.0719571	0.0824327	0.0718773
0.0407374	0.0564915	0.0610571	0.0740877	0.0904257	0.0627309
0.042946	0.0589452	0.0658423	0.0806302	0.109104	0.0785112
0.0507064	0.0599028	0.0571923	0.0810683	0.0920854	0.102011
0.0433299	0.05977	0.0548365	0.0788846	0.101408	0.0811471
0.0413706	0.0554215	0.0535825	0.0786379	0.0704868	0.0815174
0.0471721	0.0545172	0.0538903	0.076595	0.0883837	0.0980041
0.050861	0.056667	0.0537647	0.0790849	0.101515	0.0981598
0.0554442	0.0569848	0.0486154	0.0798061	0.0833192	0.0804728
0.0528727	0.0582223	0.0560246	0.0734742	0.0934616	0.0831546
0.0499769	0.0573306	0.0625925	0.0775024	0.0891346	0.0883423
0.0504002	0.0549866	0.057118	0.0821493	0.0745967	0.106264
0.0480154	0.0570072	0.0568546	0.0796342	0.0660587	0.0855503
0.0544175	0.0589824	0.0575095	0.0817926	0.0712488	0.0963553
0.0470547	0.0555592	0.0600402	0.0787699	0.0688764	0.0924351
0.0513226	0.0519316	0.0584881	0.0717743	0.07756	0.082635
0.0472867	0.0535148	0.0644881	0.0728889	0.0805429	0.0852282
0.0452883	0.0565428	0.0592403	0.0797798	0.0985647	0.0950014
0.0425437	0.0578873	0.0579846	0.0791332	0.105806	0.112682
0.0425971	0.047684	0.0605108	0.0856566	0.102358	0.111426
0.0460276	0.0499225	0.0588752	0.0775505	0.0905336	0.094249
0.0425633	0.0493046	0.0552138	0.083508	0.0964078	0.0938264
0.0440115	0.0533223	0.0463964	0.0776556	0.0931227	0.0986529
0.0482162	0.0538324	0.0443207	0.0853283	0.0939707	0.102277
0.0502136	0.0536393	0.0413167	0.0830996	0.0925689	0.0915447
0.0457999	0.0485203	0.0445022	0.081519	0.087159	0.105579
0.0550198	0.0527747	0.0466609	0.0844422	0.0874851	0.110135
0.049246	0.0548948	0.0402239	0.0804252	0.0678771	0.108311
0.045193	0.0527893	0.0480795	0.0776955	0.0805977	0.101027
0.0500822	0.0473176	0.0473409	0.0744536	0.0706769	0.0999178
0.0504052	0.0480522	0.0457036	0.0685581	0.0801468	0.114552
0.0490348	0.0553808	0.0521572	0.0695569	0.0682719	0.106924
0.0485963	0.0525105	0.0480636	0.0787233	0.0760765	0.0989854
0.0547757	0.0526446	0.0447764	0.0766782	0.107344	0.0996058
0.048815	0.0592083	0.0373608	0.079498	0.100694	0.107693
0.0411067	0.052958	0.0362614	0.0634629	0.0798513	0.114605
0.0514817	0.0558503	0.0514133	0.0697715	0.0788455	0.110219
0.0417449	0.0541632	0.0488066	0.0774832	0.0802287	0.0955191
0.0443599	0.0577065	0.0491935	0.0729128	0.070334	0.107492
0.0439714	0.0504589	0.0469611	0.0796307	0.0910303	0.128226
0.0419665	0.055859	0.0458133	0.0804363	0.0847508	0.0823334
0.0423415	0.0549816	0.0500756	0.0824585	0.0842932	0.108209
0.0445736	0.0573737	0.0471574	0.0851689	0.0921268	0.108469
0.0395823	0.0543379	0.045604	0.0750524	0.102465	0.113968
0.0443403	0.0536617	0.0470371	0.0806709	0.0858819	0.108437
0.0433992	0.0518763	0.0476969	0.0719494	0.0841491	0.115833
0.0446759	0.0559039	0.044375	0.0798095	0.0930462	0.10726
0.0465389	0.0549661	0.0494799	0.0829727	0.0892462	0.08627
0.0470325	0.0540749	0.0382949	0.0794887	0.101291	0.091425
0.04879	0.0511817	0.0567771	0.07929	0.0999312	0.11231
0.0498608	0.0500469	0.0551348	0.0806374	0.089033	0.0914399
0.046373	0.0435535	0.0529543	0.0883437	0.0938441	0.0952334
0.0485112	0.0486264	0.0554426	0.092599	0.0907333	0.0975419
0.0513238	0.0467407	0.0580168	0.084972	0.0907142	0.104289
0.0534793	0.0479637	0.0632965	0.0827215	0.0908063	0.0902114
0.0537237	0.0482485	0.0614414	0.0788344	0.0853385	0.113444
0.0519849	0.0509691	0.0564662	0.0921362	0.0752697	0.0950251
0.0483935	0.0530945	0.0499569	0.06828	0.0898165	0.0939338
0.0485946	0.0525109	0.0602087	0.0662253	0.0657237	0.106906
0.0489893	0.0547145	0.0607264	0.0740007	0.079225	0.102911
0.0469815	0.051988	0.0495817	0.0679468	0.0748159	0.105394
0.0470154	0.0516212	0.0580734	0.072691	0.0866119	0.0993655
0.0472962	0.0539376	0.0441081	0.0767106	0.0757968	0.102163
0.0524935	0.0532094	0.0495114	0.0771132	0.0797271	0.111471
0.0475166	0.0523493	0.0560483	0.0698538	0.0716401	0.0917262
0.0440739	0.051203	0.0595266	0.0742309	0.0593795	0.0985307
0.0452594	0.0473395	0.0580115	0.080777	0.0470332	0.0998649
0.0542267	0.0485987	0.0563011	0.0936936	0.0582038	0.0993277
0.0487007	0.0557904	0.0553128	0.0853404	0.0677133	0.099156
0.0453701	0.0584958	0.0625088	0.0813285	0.0526958	0.100483
0.0446076	0.0505731	0.048438	0.0838584	0.0802219	0.100197
0.0484761	0.0544186	0.0547195	0.0822182	0.0595577	0.0914721
0.0460361	0.0526465	0.0483025	0.0765018	0.0700761	0.0892804
0.0479705	0.0531061	0.0570463	0.0728058	0.0981946	0.099683
0.0488886	0.0509822	0.0432776	0.0760489	0.0870255	0.10019
0.045731	0.0488952	0.0586235	0.0795976	0.0943906	0.0897421
0.0479619	0.0491752	0.0518961	0.0843941	0.0971584	0.100413
0.0430668	0.052905	0.052677	0.0834011	0.0808272	0.0860034
0.0493123	0.0531744	0.0509475	0.0819297	0.0842442	0.0909282
0.0555743	0.056822	0.055708	0.0709352	0.0868663	0.0889914
0.0491843	0.0527075	0.052093	0.0812474	0.0798107	0.0890314
0.048232	0.0523345	0.0552549	0.0821946	0.0868775	0.0985332
0.0517507	0.0612799	0.0602651	0.0803365	0.0810691	0.11033
0.0469004	0.0554355	0.051984	0.0774718	0.0737671	0.110443
0.0530724	0.0558663	0.0467563	0.0760485	0.0982172	0.119045
0.0526695	0.0515181	0.0540121	0.0773065	0.107446	0.0985587
0.0517454	0.0541729	0.0495244	0.0785989	0.103536	0.10079
0.0548135	0.0542065	0.0515322	0.0757699	0.0917476	0.0983912
0.0555318	0.0518799	0.0490479	0.0788171	0.0724206	0.0970499
0.0556068	0.056664	0.0464654	0.0722156	0.0877658	0.0925328
0.058113	0.0553776	0.0488485	0.0816225	0.0678114	0.0978643
0.0524113	0.0535107	0.0472354	0.0791611	0.0588744	0.111359
0.0457802	0.0601692	0.0572584	0.0777884	0.0659793	0.0982038
0.0434945	0.0561245	0.0544804	0.0743858	0.0707933	0.111636
0.0478649	0.0591101	0.0541247	0.0700698	0.0590304	0.104528
0.0466171	0.0601235	0.0462983	0.0771094	0.0499034	0.0988302
0.0415005	0.0548517	0.0605218	0.0731613	0.0481497	0.107368
0.0441783	0.0577425	0.0539386	0.0812897	0.0467629	0.102261
0.0533316	0.055901	0.0616069	0.0725511	0.0512516	0.0909909
0.0440402	0.0515712	0.0584868	0.0823371	0.066742	0.0956473
0.0492309	0.0562883	0.0585449	0.080285	0.0891949	0.107423
0.0499066	0.0549702	0.0481957	0.0809903	0.0878805	0.0929995
0.0550563	0.064512	0.0603913	0.0752955	0.0945923	0.108906
0.0457538	0.0649424	0.0590433	0.0746249	0.0965532	0.0824187
0.0534883	0.0553138	0.0536451	0.0738507	0.0925858	0.0893216
0.0485374	0.0598872	0.0484012	0.0675497	0.10454	0.0998963
0.0470767	0.0561171	0.0487295	0.0844537	0.105499	0.0983531
0.0479425	0.0547946	0.0540325	0.0814369	0.0822891	0.0917297
0.0461721	0.0535286	0.0547727	0.0788353	0.0926565	0.0983886
0.0476763	0.0528068	0.0549488	0.0750168	0.0761452	0.0831349
0.0494932	0.0510036	0.0567789	0.0750253	0.0765965	0.0848461
0.0479008	0.0510601	0.0531907	0.0857491	0.121619	0.0983857
0.04881	0.0528978	0.061249	0.0539703	0.102642	0.0914155
0.0473507	0.0566496	0.0528353	0.0610625	0.115131	0.0940593
0.0508153	0.0499294	0.0629836	0.0780965	0.0882576	0.105964
0.0529077	0.050211	0.060375	0.0615818	0.0955183	0.0798664
0.0501727	0.0521083	0.0558389	0.0684532	0.0823766	0.0694608
0.0473634	0.0558411	0.0574693	0.0684974	0.0863193	0.0912872
0.0466885	0.0532274	0.0522648	0.0725507	0.0962638	0.0927184
0.0459359	0.0574353	0.0608321	0.0767019	0.0965895	0.0759437
0.0435607	0.050733	0.0550432	0.0776391	0.085061	0.0923961
0.0540163	0.0519634	0.0581468	0.0684343	0.0952556	0.0890384
0.0435058	0.0550688	0.0589955	0.0625588	0.0886477	0.0902927
0.0464295	0.0572248	0.0615602	0.0699166	0.0933637	0.0790656
0.0471914	0.0510619	0.0616298	0.0646395	0.0838104	0.0837641
0.0474525	0.0545398	0.0686052	0.0770549	0.0900347	0.0874395
0.0449821	0.052051	0.0664567	0.0772412	0.074002	0.094903
0.051079	0.0542578	0.0658954	0.0698724	0.0994867	0.101372
0.0548667	0.052476	0.0631398	0.0823481	0.091045	0.102675
0.0418653	0.053738	0.0582522	0.0684876	0.092477	0.0962683
0.0466016	0.0574744	0.0574731	0.065075	0.0860409	0.112546
0.0471151	0.0524211	0.0525116	0.0740464	0.0850088	0.0867726
0.0500729	0.0501837	0.044258	0.0814042	0.0967932	0.102599
0.0486042	0.047993	0.05303	0.0767155	0.0928544	0.0873276
0.0473309	0.0492994	0.0504544	0.0744731	0.0872618	0.0927466
0.054177	0.0476819	0.0560943	0.0711725	0.105275	0.0995348
0.0516982	0.0501938	0.0564595	0.0769804	0.0806403	0.0950848
0.0508626	0.0488076	0.0564201	0.0686057	0.0880496	0.0964254
0.0525407	0.05665	0.0615359	0.0714573	0.0894087	0.0861678
0.0497604	0.0541313	0.0618203	0.0721819	0.0657513	0.0899406
0.0527912	0.0508657	0.0571827	0.0746008	0.0691977	0.0942411
0.0543313	0.0514681	0.0601158	0.0754401	0.0759954	0.0977108
0.0523056	0.0492645	0.0617175	0.0751581	0.0981646	0.0958067
0.0540742	0.0519982	0.0601297	0.0651132	0.112525	0.08705
0.0474391	0.048882	0.0528614	0.0719951	0.110733	0.0825779
0.049682	0.0512252	0.0426839	0.0776534	0.0913809	0.101146
0.045227	0.0485893	0.054923	0.0706339	0.0971199	0.103832
0.0429623	0.0531395	0.0547852	0.0713617	0.0874446	0.0975673
0.0520046	0.0516868	0.0502504	0.0727356	0.100682	0.086355
0.0578138	0.0510603	0.0541415	0.0866297	0.0859475	0.0900459
0.0546358	0.055631	0.0495942	0.0738835	0.085904	0.0906219
0.0543579	0.0514539	0.0500885	0.0813215	0.0803052	0.0888376
0.0543236	0.0497253	0.0482507	0.0806521	0.0908351	0.0945018
0.053798	0.0514133	0.0430655	0.0799816	0.0876982	0.0831129
0.0512404	0.0541376	0.0474355	0.0882385	0.0707668	0.0842384
0.0481026	0.0541272	0.0506373	0.0819015	0.0828315	0.0982951
0.0487138	0.0519263	0.0646234	0.0866384	0.0922842	0.11702
0.0502694	0.0481967	0.0598824	0.0729881	0.0777611	0.0855384
0.0492947	0.0487885	0.0512407	0.0828979	0.0827864	0.103199
0.0518756	0.0494943	0.0575468	0.0827026	0.0933634	0.104787
0.0432988	0.0493026	0.0548893	0.0751644	0.0747721	0.107917
0.0492911	0.0516399	0.0580416	0.0625025	0.0590174	0.105517
0.0504654	0.0569359	0.057688	0.0709603	0.0505739	0.102763
0.0421241	0.0569084	0.0639277	0.0589569	0.0531428	0.12009
0.0420789	0.0578386	0.0569858	0.0707134	0.0584109	0.118568
0.047158	0.0531668	0.0519751	0.072895	0.0653527	0.107334
0.0461375	0.0557395	0.0571549	0.0801993	0.0698443	0.0945884
0.0491418	0.0520183	0.0518061	0.0823136	0.0814701	0.112578
0.0437672	0.0543598	0.0614114	0.0781667	0.0681435	0.109316
0.0412114	0.0516925	0.0597236	0.0715053	0.0853761	0.101643
0.0536849	0.0505524	0.0481316	0.0614756	0.0825743	0.100511
0.0527521	0.057174	0.0631054	0.079735	0.0908238	0.0976856
0.0509074	0.0496084	0.0540107	0.0781337	0.0981658	0.0999423
0.045772	0.0560563	0.0514808	0.0683424	0.0968128	0.0906095
0.0513875	0.0498027	0.055521	0.0639072	0.0853168	0.107169
0.046175	0.0499492	0.0579283	0.0680226	0.093245	0.112369
0.0420132	0.0557088	0.0495207	0.0672947	0.09382	0.100625
0.0484894	0.0536629	0.0474269	0.0729866	0.0818052	0.107588
0.0446093	0.0504949	0.0505561	0.0896989	0.116917	0.103618
0.0451149	0.051906	0.0586095	0.0897688	0.0886654	0.0802289
0.0456766	0.0500987	0.0584658	0.0834314	0.115317	0.0885276
0.0466818	0.0527762	0.0657635	0.0777517	0.0844287	0.108093
0.0465715	0.0516815	0.0633294	0.0723438	0.108354	0.0915707
0.04946	0.051383	0.0638822	0.0689007	0.0976231	0.0933475
0.0549426	0.0536854	0.0595712	0.0751786	0.0900555	0.108859
0.0541818	0.0499154	0.0609562	0.0691363	0.0852588	0.105462
0.0493013	0.0492365	0.0653772	0.0794841	0.094382	0.100881
0.0521998	0.0517313	0.0550072	0.0817996	0.0900874	0.103127
0.0524159	0.056737	0.0642531	0.0726754	0.100988	0.0871714
0.0492845	0.0495483	0.070111	0.0715809	0.0991365	0.0995989
0.05448	0.0506755	0.0688984	0.0853617	0.0933158	0.114218
0.047831	0.0503096	0.0624119	0.0765072	0.103223	0.108579
0.0501928	0.0486736	0.060422	0.078328	0.092949	0.0973439
0.0561675	0.0514247	0.0659433	0.0768152	0.0954809	0.0908677
0.04677	0.0489497	0.0588315	0.0814574	0.0888811	0.100501
0.0564795	0.0526472	0.0581751	0.0778146	0.111633	0.0947527
0.0580517	0.0546897	0.0608891	0.0841188	0.0910264	0.104356
0.0550919	0.0571868	0.0642632	0.0832459	0.0914513	0.103236
0.0548508	0.0551339	0.0516651	0.0823444	0.0882168	0.10362
0.0476512	0.0572559	0.0525659	0.0808061	0.0977795	0.0912414
0.0595871	0.0531534	0.0515527	0.0683462	0.0861139	0.0912737
0.0571401	0.0552614	0.0627801	0.0701251	0.0964659	0.0889841
0.0510457	0.0540506	0.0573449	0.0768865	0.0776994	0.0928118
0.0480425	0.0576442	0.0596286	0.0685528	0.0765034	0.0996237
0.0489646	0.0532564	0.054178	0.0708829	0.0929424	0.0984118
0.0465612	0.0554085	0.0563051	0.0721553	0.0774129	0.108652
0.0470969	0.0537535	0.0531026	0.0726007	0.0891768	0.101484
0.0529515	0.0549808	0.0529305	0.0737784	0.0917508	0.10281
0.0507528	0.0491942	0.0548844	0.0709852	0.0978837	0.0989296
0.0543062	0.0576104	0.0540894	0.072645	0.0933273	0.10819
0.0522022	0.0550958	0.0504132	0.0723607	0.0726086	0.107488
0.0537225	0.0557206	0.0586635	0.0634925	0.0945659	0.099125
0.0506209	0.054418	0.0591278	0.0687286	0.101165	0.0997299
0.0547903	0.0564272	0.0531449	0.0661496	0.100427	0.104715
0.0501833	0.0519296	0.0490015	0.0682789	0.1027	0.0959826
0.0481924	0.0519288	0.0503048	0.0694258	0.0821975	0.104644
0.0484276	0.055897	0.0468224	0.078885	0.0832003	0.103398
0.0494703	0.0562554	0.0578315	0.0870852	0.0860473	0.101856
0.0532295	0.0562244	0.0428738	0.0729559	0.090474	0.0984569
0.0532346	0.0524362	0.046735	0.0759145	0.0840898	0.105715
0.0482472	0.0516193	0.0507529	0.0799838	0.0957489	0.109255
0.0498565	0.0609918	0.0438468	0.0787943	0.074142	0.106959
0.0484345	0.0504312	0.0478794	0.0848372	0.0600954	0.0962932
0.0514318	0.0528638	0.0494842	0.0779744	0.0696652	0.0923539
0.0466578	0.0520415	0.0597077	0.0726685	0.0985471	0.11367
0.0502923	0.0477023	0.0574569	0.0811931	0.0921129	0.111313
0.0470994	0.0521883	0.0502019	0.0847472	0.0874157	0.092717
0.0491649	0.055568	0.0531063	0.0848621	0.0865731	0.120556
0.0446554	0.056902	0.0503849	0.0918749	0.0909012	0.115088
0.0461216	0.0507686	0.0488433	0.0808225	0.0790286	0.118502
0.0500831	0.0524735	0.0487553	0.0745945	0.0934816	0.11187
0.0483005	0.0528045	0.0475744	0.0751099	0.0875351	0.107825
0.0521565	0.0536014	0.0461722	0.0780594	0.0873763	0.0943695
0.0525833	0.0536913	0.05189	0.0839783	0.0931954	0.108119
0.0513308	0.0493711	0.0516819	0.0833001	0.102539	0.11762
0.048456	0.048928	0.0478456	0.0721387	0.106943	0.0910032
0.0542191	0.0459154	0.0445951	0.0834139	0.089207	0.0987455
0.0487545	0.045791	0.0473934	0.0800257	0.0783927	0.102605
0.0541831	0.0534603	0.0525374	0.0701385	0.0914009	0.0965047
0.0538424	0.0541081	0.0540207	0.0789902	0.0701846	0.109119
0.0530053	0.0567953	0.051372	0.0744756	0.0960106	0.0926302
0.0549655	0.0565086	0.0546403	0.0774887	0.0899258	0.100927
0.0516376	0.0547725	0.053596	0.077811	0.0933168	0.0994228
0.0559324	0.0539795	0.0487909	0.0727823	0.0884884	0.102069
0.0559357	0.0553232	0.0516206	0.0730937	0.102959	0.0934934
0.0537529	0.0504487	0.0583026	0.0737144	0.0816431	0.0858927
0.0527075	0.0498285	0.0584807	0.0730225	0.0957197	0.0951828
0.0523309	0.0483001	0.0510403	0.0723073	0.0850123	0.0823015
0.0502116	0.053252	0.0545672	0.0640265	0.0900005	0.0885183
0.0534634	0.0540922	0.0509633	0.0668821	0.101961	0.0880124
0.0466452	0.0546804	0.0555099	0.0648645	0.0853553	0.0965589
0.0537652	0.0571539	0.053661	0.0622868	0.102839	0.10248
0.0490512	0.0547633	0.0576679	0.0622201	0.103409	0.083259
0.0425664	0.05468	0.053384	0.0625619	0.0804529	0.090941
0.0466082	0.053702	0.0600335	0.0697491	0.08337	0.0784483
0.0546749	0.0538236	0.0557315	0.0754645	0.0952221	0.0963169
0.0488858	0.0563381	0.0553157	0.0695452	0.10107	0.0791523
0.0458613	0.0547656	0.059424	0.0741818	0.0560953	0.0921003
0.0497993	0.0594755	0.0560449	0.0768647	0.0664936	0.083132
0.047631	0.0520539	0.0555653	0.0808042	0.0842436	0.0992304
0.0476348	0.0565852	0.0627339	0.082515	0.0662199	0.0877699
0.0505589	0.0524995	0.0600823	0.0725465	0.0699846	0.0915889
0.0516116	0.0535564	0.0548189	0.0815204	0.0927089	0.0909614
0.0554257	0.0513422	0.0649174	0.0857652	0.0813749	0.0991589
0.0513684	0.0522431	0.0589575	0.0839713	0.0765946	0.0859897
0.0489029	0.0465025	0.0603144	0.0809778	0.0976715	0.0867427
0.0477647	0.0533829	0.0592438	0.0838001	0.101748	0.0928012
0.0471376	0.0537793	0.0645637	0.0865396	0.106151	0.0833083
0.047857	0.0534275	0.0638459	0.0889458	0.0853859	0.0791562
0.0459617	0.0501221	0.0651203	0.0746421	0.0768612	0.0860172
0.0506164	0.0531729	0.0659058	0.0844902	0.090874	0.088529
0.0482343	0.0506959	0.0624527	0.0873973	0.0919575	0.0829387
0.0432638	0.0517918	0.0601099	0.0837412	0.082801	0.0778695
0.0487074	0.0501234	0.0640634	0.0842278	0.102266	0.0752183
0.0453095	0.0507161	0.063933	0.0750649	0.106501	0.07816
0.0470005	0.0484699	0.0680407	0.0784074	0.0762279	0.0812394
0.0491477	0.0517562	0.058074	0.0757656	0.111064	0.0921466
0.0494885	0.0509973	0.0536475	0.0763711	0.0871594	0.0935409
0.0515883	0.0469267	0.0547055	0.0765211	0.108186	0.104661
0.0486572	0.05058	0.0514902	0.0766865	0.106404	0.0904901
0.0500271	0.047851	0.0551867	0.0916753	0.0840404	0.0762147
0.0504275	0.0447191	0.0551559	0.0811785	0.0845504	0.104577
0.0430845	0.0525954	0.0581851	0.0857662	0.0909805	0.0861197
0.0426639	0.0473216	0.0569139	0.0864676	0.108886	0.0948495
0.0525952	0.0484924	0.0533098	0.0819757	0.100031	0.0816305
0.0478107	0.0559159	0.0501955	0.0783085	0.107436	0.0971836
0.0463237	0.0501974	0.052504	0.0881331	0.097084	0.088094
0.0510979	0.0506916	0.0561593	0.0848086	0.0924664	0.0921793
0.0485537	0.0515035	0.0547966	0.0852636	0.0768003	0.0767882
0.0479018	0.0510065	0.0617049	0.0817489	0.097488	0.0917841
0.0501494	0.0510947	0.0606499	0.072078	0.0985234	0.102686
0.0490607	0.0472236	0.0605362	0.0762072	0.0653521	0.102295
0.0501028	0.0482715	0.0628762	0.0772578	0.0740993	0.101493
0.0481444	0.0418934	0.0606806	0.0681785	0.0768178	0.107041
0.0517072	0.0423673	0.0603148	0.0743957	0.069988	0.111145
0.0464015	0.0492518	0.0499761	0.0758579	0.102799	0.124995
0.0497347	0.0410864	0.0444061	0.0654512	0.105535	0.102989
0.0495934	0.0482121	0.055298	0.0658808	0.100062	0.104168
0.0549522	0.0486658	0.0470634	0.0796005	0.0958133	0.0972755
0.0469421	0.0557057	0.0487009	0.075593	0.100617	0.100697
0.050328	0.0529623	0.0409149	0.0777455	0.087455	0.109773
0.0483161	0.0536388	0.046593	0.0816145	0.0560229	0.107372
0.0469569	0.0527656	0.0582078	0.0774175	0.0898528	0.0978694
0.0440189	0.0553319	0.0524292	0.0735681	0.0951532	0.0914304
0.0472231	0.0560061	0.0617679	0.0753299	0.114194	0.10315
0.0513886	0.0582604	0.0670451	0.0710247	0.0976596	0.100938
0.0513404	0.0557986	0.0610792	0.0779709	0.0851284	0.0897989
0.0514928	0.0560823	0.0658494	0.0682773	0.101043	0.0808366
0.0520666	0.0576033	0.0670254	0.0833652	0.104791	0.0893302
0.0531891	0.0555119	0.0562546	0.0817903	0.103442	0.0921721
0.0538927	0.0522846	0.0586916	0.0781841	0.0949513	0.0935524
0.0476171	0.0537506	0.0566276	0.0824145	0.0768212	0.0862285
0.0489598	0.0518824	0.0620966	0.081712	0.0887318	0.100508
0.0536402	0.0508167	0.066151	0.0776923	0.0963482	0.0960909
0.0469739	0.0479471	0.0603992	0.0810256	0.101052	0.0861927
0.0467218	0.0445792	0.0595934	0.0800978	0.0994245	0.0923016
0.0479787	0.0477552	0.0510858	0.0791106	0.0918283	0.101264
0.0495718	0.0505987	0.0489232	0.0834678	0.0913948	0.103605
0.04996	0.0507439	0.0557905	0.0772519	0.0855016	0.106344
0.0553592	0.0553334	0.0557032	0.0753383	0.107196	0.0961292
0.0565869	0.0537834	0.0555572	0.0851789	0.0947105	0.0892395
0.0565805	0.0563633	0.0547846	0.0741508	0.0959419	0.0927617
0.0516364	0.0548004	0.0526449	0.0796777	0.0948818	0.100553
0.0512636	0.0502935	0.0503879	0.0776456	0.093401	0.104861
0.0472297	0.0560262	0.0511171	0.085119	0.0865485	0.093745
0.0519007	0.0532731	0.0523278	0.0741273	0.0835066	0.0955606
0.050255	0.0525248	0.0491667	0.0781153	0.0976585	0.113899
0.0479739	0.050682	0.0476832	0.0757032	0.0840322	0.104622
0.0503257	0.054917	0.0437212	0.0832513	0.0826853	0.102545
0.0534249	0.0545694	0.0501165	0.0756785	0.0748203	0.095103
0.0522959	0.0540061	0.0483447	0.0781395	0.0875576	0.104582
0.0470775	0.0539729	0.0547305	0.072637	0.0788206	0.0939467
0.047275	0.0552236	0.046964	0.0800631	0.0802975	0.104504
0.0499926	0.0555409	0.0502014	0.0763255	0.0943343	0.103733
0.0483241	0.0544413	0.0544928	0.0768179	0.102651	0.117611
0.0518263	0.0543492	0.0513479	0.0749154	0.11107	0.109703
0.0537867	0.0521149	0.0460876	0.0719328	0.114175	0.111845
0.0507457	0.048991	0.0479649	0.0758225	0.100214	0.111202
0.0492656	0.0494648	0.0450829	0.0749717	0.0842161	0.114844
0.0465847	0.053449	0.0557113	0.071693	0.0750462	0.116383
0.0458364	0.0541984	0.0459065	0.0699836	0.0884991	0.0997605
0.0504171	0.0575526	0.0514745	0.0738441	0.0776115	0.111602
0.0517926	0.0550888	0.0558378	0.0662341	0.0593507	0.12757
0.0509232	0.0560368	0.050427	0.0705542	0.0787763	0.104223
0.0506697	0.0574307	0.0542966	0.0787063	0.0612463	0.0956451
0.0487883	0.0519073	0.0493483	0.0817519	0.0936525	0.0978862
0.0521968	0.0549926	0.0542098	0.0788145	0.105999	0.105702
0.0541809	0.0526834	0.0536869	0.0793782	0.0816039	0.0877935
0.0525355	0.0514358	0.0522699	0.0826394	0.120427	0.101243
0.0453653	0.0505435	0.0482636	0.0774622	0.0814962	0.102825
0.0498204	0.0532395	0.0583996	0.0775211	0.0824945	0.0999327
0.0525979	0.0487236	0.0497061	0.0762496	0.107384	0.0930577
0.0527479	0.0459613	0.0557363	0.0699147	0.0883824	0.108454
0.0476453	0.0503391	0.0622884	0.0678619	0.0997271	0.101844
0.0545069	0.0484977	0.056155	0.0781296	0.0985599	0.100246
0.0520658	0.050334	0.0503288	0.0809994	0.100443	0.0968967
0.0494471	0.0476068	0.0598937	0.074573	0.0976774	0.0926329
0.0524513	0.0467101	0.0609655	0.0703644	0.0974045	0.0833325
0.0497008	0.0492014	0.0566836	0.07408	0.0830002	0.0939042
0.0525424	0.0505091	0.0599591	0.0767125	0.0980889	0.0928095
0.0505055	0.0547254	0.0672425	0.0766959	0.0935735	0.0917523
0.0466388	0.0455382	0.0580317	0.083342	0.103018	0.0823659
0.0504594	0.0523595	0.0592963	0.0806898	0.104931	0.0935433
0.0517045	0.0510629	0.0585639	0.0828593	0.091053	0.0857277
0.054784	0.0525649	0.0580694	0.0728514	0.0885968	0.089701
0.0477072	0.0557597	0.0570724	0.0648911	0.0922801	0.0907718
0.0458638	0.0551294	0.0611101	0.0669977	0.0669219	0.0947185
0.0510876	0.051244	0.0658641	0.0780365	0.0695145	0.0882274
0.0523584	0.0546385	0.0618325	0.0672001	0.082945	0.090765
0.0537051	0.0540825	0.0570798	0.0834532	0.0789012	0.0879803
0.0604886	0.0516025	0.0604749	0.0748391	0.0775461	0.100417
0.0523074	0.0546688	0.0604945	0.0848257	0.0879377	0.10369
0.0551987	0.0535481	0.0492827	0.0843101	0.100598	0.0832105
0.0462261	0.0516007	0.0580263	0.0832851	0.0797603	0.109356
0.0498714	0.0610372	0.0579031	0.0757448	0.0799397	0.114537
0.0408047	0.0609473	0.0508623	0.0829883	0.0879967	0.108627
0.0448169	0.0589046	0.0576714	0.0947565	0.082545	0.106553
0.0496044	0.0525901	0.0593424	0.0815596	0.0800679	0.105495
0.0473655	0.0563663	0.0587641	0.0937739	0.0899875	0.108631
0.0462707	0.0556531	0.0570213	0.0822453	0.0849564	0.099521
0.0488924	0.0499778	0.0543174	0.0861853	0.100164	0.116058
0.0501532	0.0547256	0.0627441	0.08448	0.088524	0.111857
0.0490554	0.0501807	0.055765	0.0798621	0.0895338	0.0918724
0.0506804	0.0499401	0.0583219	0.0715247	0.0799284	0.0923217
0.0430632	0.0465101	0.0632874	0.0826768	0.0793726	0.0912557
0.0469356	0.0498869	0.0644516	0.0786286	0.0750728	0.0907169
0.0451244	0.049681	0.0588055	0.0790899	0.0838111	0.0975283
0.0491981	0.0501662	0.0607901	0.0788224	0.0543462	0.123659
0.0459204	0.0539577	0.0599229	0.0715308	0.0743845	0.0950222
0.0478851	0.0563589	0.06625	0.0770708	0.0681941	0.10701
0.046591	0.0557007	0.0625283	0.0706925	0.0692341	0.102592
0.0545897	0.0562672	0.0538708	0.0769071	0.0764349	0.0950917
0.0520652	0.0576681	0.0616082	0.0751721	0.0788821	0.085214
0.057848	0.0596825	0.0512603	0.0742658	0.0866682	0.10112
0.0546661	0.0548898	0.0655696	0.0708007	0.110839	0.108436
0.052866	0.0549933	0.0659943	0.0685454	0.105806	0.0944745
0.054141	0.0566565	0.0590922	0.0776023	0.0952494	0.102517
0.0479305	0.0559495	0.0645818	0.0776821	0.0780335	0.108054
0.0500646	0.0526003	0.0596178	0.0826061	0.0657079	0.0939114
0.0535369	0.0571579	0.0534056	0.0714664	0.0751094	0.102852
0.0543427	0.0574883	0.0570301	0.0754205	0.0809641	0.105816
0.0546762	0.0519682	0.0532832	0.071204	0.0811621	0.105142
0.0515856	0.0561672	0.0533878	0.0700088	0.0727068	0.0988037
0.0519261	0.0591722	0.0515335	0.0703438	0.0795602	0.0978895
0.0482754	0.0586263	0.0486541	0.0764139	0.0989866	0.113635
0.0505633	0.0552186	0.0580622	0.0654666	0.0874007	0.116209
0.0547296	0.0575551	0.0543974	0.0839558	0.0821004	0.101683
0.0529341	0.0514286	0.0581071	0.086429	0.0791459	0.098259
0.0478258	0.0617343	0.0529805	0.0802668	0.108235	0.103983
0.054634	0.0541756	0.0555372	0.0841847	0.0904169	0.109452
0.0542787	0.0558635	0.0563149	0.0739853	0.0811301	0.111344
0.0561948	0.0593011	0.0475683	0.0762673	0.081745	0.11779
0.0511054	0.0556265	0.0502132	0.0778963	0.0864517	0.121239
0.0485305	0.051898	0.0518921	0.0813623	0.0744074	0.117927
0.0473821	0.0542598	0.0524598	0.0779148	0.0569332	0.124536
0.0460909	0.0558613	0.0581106	0.0774097	0.0846779	0.111505
0.0408905	0.0581349	0.0643656	0.0755954	0.0584761	0.121327
0.0450858	0.0556959	0.0665169	0.0727221	0.088788	0.122626
0.0458455	0.0544244	0.0527295	0.0790467	0.0775891	0.119169
0.0443871	0.0563905	0.0486619	0.074692	0.0688316	0.110925
0.0485656	0.048857	0.0557468	0.0756242	0.0823057	0.123845
0.0443517	0.0483408	0.0530167	0.0842729	0.1049	0.118523
0.0451014	0.0502343	0.0564878	0.0696833	0.115822	0.0973627
0.0473595	0.0503463	0.0564997	0.0731411	0.113107	0.110315
0.0526886	0.052501	0.0577757	0.0702042	0.10801	0.106787
0.0478218	0.0512984	0.0489474	0.0734863	0.0803502	0.124764
0.0445391	0.0554683	0.051095	0.0788399	0.0920451	0.096074
0.0453048	0.0550383	0.0532416	0.0694488	0.0939732	0.105073
0.0499822	0.0520427	0.0530057	0.0804881	0.10695	0.106052
0.0473679	0.056911	0.0565086	0.0807642	0.0897005	0.103516
0.0469744	0.0507836	0.0552011	0.0828774	0.107625	0.0970955
0.0462243	0.0491393	0.0568493	0.0713189	0.0981582	0.118342
0.0482087	0.0495091	0.0552972	0.0710515	0.0945831	0.10724
0.0494976	0.0536035	0.059539	0.0689381	0.10825	0.102291
0.0446154	0.0511163	0.0589454	0.0851038	0.0973568	0.111144
0.0398812	0.0528814	0.0658919	0.0785213	0.0974082	0.111086
0.0474557	0.0513697	0.0645485	0.0722303	0.104302	0.0866931
0.0440646	0.0528258	0.0594849	0.07742	0.0973988	0.0947861
0.0464749	0.0495865	0.0583468	0.0748645	0.0904521	0.100205
0.046282	0.0553116	0.0612015	0.0733001	0.084438	0.103963
0.0495396	0.0551675	0.0568032	0.0669376	0.0953378	0.0876186
0.0436143	0.0509924	0.0585372	0.0692326	0.0816225	0.0989149
0.0516232	0.0509552	0.0515547	0.0819026	0.092597	0.103931
0.0487084	0.0527474	0.0601946	0.0590144	0.0811695	0.117025
0.0489412	0.0580599	0.0563406	0.0624533	0.102858	0.112489
0.0469976	0.0513322	0.0531941	0.0680041	0.102996	0.110388
0.0507813	0.0510147	0.0517115	0.0669458	0.0774367	0.104966
0.040478	0.053778	0.0517732	0.0861059	0.0752393	0.108019
0.0450896	0.054392	0.0507754	0.0759802	0.0989898	0.113717
0.0425523	0.0522564	0.0524137	0.0850423	0.080342	0.0947001
0.0484	0.0495521	0.0579671	0.0862142	0.0700374	0.0920901
0.0508002	0.0490679	0.0672649	0.0787366	0.0631711	0.0996649
0.0507196	0.0575861	0.0495153	0.0840306	0.0712307	0.0952135
0.0434752	0.0561438	0.0581136	0.0851384	0.0892136	0.098135
0.0459309	0.051303	0.0510456	0.0886072	0.0716662	0.088949
0.0490073	0.0520116	0.0573902	0.0680074	0.0960501	0.109411
0.0492441	0.0544558	0.0511256	0.0776655	0.0831151	0.0984345
0.0467779	0.0554157	0.0507431	0.080614	0.0689928	0.092335
0.0492082	0.047904	0.0567711	0.072409	0.0781207	0.106517
0.0477829	0.0522427	0.0504253	0.0744012	0.0903453	0.102699
0.0459894	0.0567815	0.0564165	0.0783058	0.0896618	0.102836
0.0446957	0.051123	0.0536604	0.0811558	0.0723429	0.0883694
0.048812	0.0512913	0.052366	0.0881144	0.0931099	0.101717
0.0515565	0.05496	0.0641225	0.0845266	0.0756057	0.0973536
0.0527804	0.0581974	0.061915	0.0816989	0.0982359	0.111124
0.0570959	0.0569484	0.0745418	0.0725059	0.0928626	0.108367
0.052425	0.0519568	0.0627265	0.0833093	0.100928	0.108133
0.0453782	0.0516032	0.0596827	0.0832553	0.0890415	0.0790789
0.0517489	0.0546659	0.0624622	0.0785384	0.0816613	0.0899123
0.0429508	0.061938	0.06333	0.082254	0.0844548	0.0793086
0.052659	0.0581822	0.057989	0.0772206	0.0693624	0.0963939
0.0488379	0.0542756	0.0557734	0.0792747	0.0881688	0.100305
0.0528372	0.0569465	0.0607873	0.0817422	0.079954	0.0952941
0.0540963	0.0521274	0.0531499	0.0868289	0.0918753	0.076456
0.0531043	0.055046	0.0634475	0.0826727	0.0865164	0.0855204
0.0573268	0.0496293	0.052181	0.0883285	0.0944516	0.10692
0.0515926	0.0491595	0.0521429	0.0788682	0.0945651	0.103179
0.0476316	0.0431444	0.0657353	0.0748963	0.0751996	0.114741
0.0503578	0.0465197	0.0626008	0.0789831	0.0870489	0.106379
0.0483517	0.0521495	0.0529662	0.0754146	0.0748294	0.0969762
0.0544361	0.0581061	0.0584741	0.0814911	0.0971686	0.0925394
0.0527804	0.0562914	0.0608775	0.0755243	0.106628	0.102611
0.0538228	0.055915	0.0559487	0.0736122	0.0872694	0.0980737
0.0523911	0.0554408	0.0572246	0.0713525	0.0931527	0.100226
0.051225	0.0540554	0.0491891	0.0718718	0.103515	0.114811
0.0507478	0.0569293	0.0568861	0.0695983	0.0945179	0.0947293
0.0443821	0.0565171	0.0501297	0.0630733	0.100574	0.107661
0.0539049	0.058293	0.0519559	0.0757919	0.0799115	0.10798
0.0475484	0.0576103	0.0596018	0.0721099	0.0924311	0.108615
0.0563707	0.0504437	0.0535405	0.0713854	0.102598	0.105416
0.0558009	0.0511223	0.0541814	0.0738653	0.0966298	0.109958
0.0508363	0.0536293	0.0574547	0.0724209	0.0748778	0.111279
0.0504449	0.0550182	0.0510033	0.0791129	0.089021	0.0971182
0.0521614	0.0508318	0.0546714	0.0848681	0.0664067	0.106377
0.0521792	0.0502938	0.047193	0.0753018	0.0831392	0.108496
0.0456646	0.0555977	0.0471636	0.0754805	0.0998239	0.107724
0.056817	0.0503471	0.0551212	0.0768552	0.0756269	0.0985534
0.0510378	0.0484169	0.0520874	0.0774281	0.0985111	0.104359
0.0521596	0.0501496	0.0512488	0.0834325	0.105965	0.100575
0.046921	0.0488734	0.0567575	0.0736787	0.106143	0.105227
0.052074	0.0531329	0.0538756	0.0702988	0.0996359	0.113185
0.0489767	0.0504728	0.0619119	0.0670597	0.10172	0.111057
0.0524402	0.0535357	0.0496662	0.0770566	0.081822	0.0985903
0.0537404	0.0495237	0.0553212	0.0853348	0.0844599	0.106933
0.04597	0.0500285	0.0586445	0.0819615	0.0860631	0.115526
0.0455165	0.0502124	0.0663035	0.0698536	0.0991477	0.111911
0.0478221	0.0484258	0.0528763	0.08261	0.100465	0.107727
0.0508204	0.0503198	0.0528694	0.0697795	0.0879744	0.111042
0.0542779	0.0540046	0.0542725	0.0834565	0.0922339	0.111298
0.0551411	0.0557695	0.0549013	0.0780162	0.0853124	0.105346
0.0541438	0.0517422	0.0553726	0.0880352	0.0924644	0.110133
0.0494691	0.0539512	0.0594084	0.0889141	0.0868199	0.114305
0.0458012	0.0536878	0.0569481	0.0765666	0.0947028	0.114773
0.0449879	0.0541793	0.0535635	0.0936683	0.10072	0.117279
0.0491275	0.0550568	0.0461786	0.0911427	0.111288	0.118718
0.0440476	0.0531417	0.0557161	0.0937221	0.105743	0.128641
0.0466017	0.0500347	0.0514386	0.0877476	0.0980172	0.102209
0.0507095	0.0502146	0.0474913	0.0763488	0.0998884	0.0826864
0.0448908	0.0549428	0.0631811	0.0738259	0.093035	0.0956246
0.0478493	0.0512872	0.0471729	0.0756991	0.0873584	0.102525
0.047578	0.0514475	0.0561106	0.0860694	0.0891284	0.0980274
0.0475567	0.0560027	0.0475506	0.0805379	0.0923137	0.09403
0.0458255	0.0498877	0.0529129	0.0683437	0.0953492	0.105763
0.0483361	0.0528539	0.0508471	0.0821879	0.0974072	0.107001
0.0445475	0.0531553	0.0564303	0.0767061	0.097057	0.100594
0.0455115	0.0550857	0.0627107	0.084519	0.100201	0.102472
0.0502015	0.052072	0.0539147	0.087737	0.0765619	0.098092
0.0531687	0.0502255	0.0589397	0.0794953	0.083415	0.111152
0.0472788	0.0527426	0.0486631	0.0829242	0.0862764	0.102914
0.0443847	0.056053	0.0572184	0.0879465	0.09996	0.103107
0.0460777	0.0501204	0.0601595	0.0706021	0.0725494	0.0975724
0.0428565	0.0505028	0.0617322	0.0757275	0.100723	0.0915587
0.0481838	0.0504189	0.0597846	0.0716776	0.0879602	0.0976684
0.0501778	0.0455776	0.0562646	0.0801317	0.0964895	0.0837513
0.045595	0.0506798	0.0624903	0.0776522	0.0900471	0.0970694
0.0496101	0.0536627	0.0493425	0.0759852	0.0970442	0.10435
0.0465179	0.0539654	0.0475071	0.0718874	0.092894	0.0999148
0.0515028	0.0517467	0.0689025	0.0749038	0.0915375	0.121599
0.0545162	0.0547205	0.0612127	0.071867	0.0751919	0.113755
0.0516869	0.0555386	0.0595499	0.0765164	0.0844513	0.101901
0.0509813	0.0537092	0.0585339	0.0792682	0.0965424	0.118762
0.0536982	0.0531039	0.0469014	0.0769188	0.0973339	0.1007
0.0505463	0.0551244	0.0583916	0.077438	0.102885	0.101489
0.0509486	0.0530944	0.0525931	0.0809747	0.0894798	0.106647
0.0471545	0.0530842	0.0470626	0.0752942	0.0966097	0.115131
0.0465106	0.0533229	0.0512664	0.0762685	0.0921155	0.0979808
0.052349	0.0545188	0.0468643	0.0792492	0.10193	0.093467
0.0540551	0.0548352	0.0538627	0.0798007	0.081686	0.103356
0.0538604	0.0518714	0.0527909	0.0712675	0.0973385	0.103676
0.0533578	0.0510133	0.0593445	0.0810418	0.103322	0.0896655
0.0537366	0.0522249	0.057819	0.0871017	0.0901237	0.0998672
0.054944	0.050926	0.0645029	0.0738827	0.090571	0.0936905
0.0526065	0.0524601	0.0527293	0.0676023	0.0978075	0.0920303
0.0504468	0.0554144	0.0547172	0.067843	0.100556	0.111686
0.0565887	0.050655	0.0532932	0.0909362	0.0920524	0.0985653
0.0462319	0.0577482	0.0578648	0.0892296	0.107698	0.0988285
0.0521441	0.0523642	0.0587751	0.0726051	0.0941025	0.100425
0.0501152	0.0540742	0.0527584	0.0678437	0.0989362	0.0868268
0.0509128	0.0570103	0.0538318	0.0740656	0.0958645	0.101184
0.0452898	0.0504073	0.051032	0.0777665	0.0953208	0.0754517
0.0472094	0.0457902	0.0567137	0.0759305	0.103284	0.0867192
0.0528956	0.0554574	0.0606829	0.0777427	0.0968906	0.102872
0.0507728	0.0496897	0.0549784	0.0779992	0.0984347	0.0957642
0.054276	0.0541022	0.0557488	0.0753703	0.100447	0.0977833
0.0504459	0.0502978	0.0548899	0.0742754	0.0893017	0.0897272
0.0441631	0.0544274	0.0560614	0.0783517	0.0683187	0.0829037
0.0460508	0.0495586	0.0543341	0.0716107	0.0750175	0.0862801
0.0476152	0.054063	0.0462995	0.0763118	0.069264	0.0750275
0.0440611	0.0559481	0.0522469	0.0833558	0.0595732	0.0878805
0.0491223	0.0575648	0.0480547	0.0767099	0.0807822	0.0868876
0.0482934	0.0527184	0.0530377	0.0815104	0.0796718	0.0948419
0.0501589	0.0494507	0.0613311	0.0831326	0.0773421	0.10311
0.0532672	0.0476943	0.0643895	0.0817041	0.0873963	0.1048
0.0487556	0.0491064	0.0534821	0.0842721	0.0869938	0.103829
0.0455476	0.0471289	0.0605237	0.0749111	0.0864688	0.0957379
0.0478827	0.0513871	0.0655839	0.0835354	0.111331	0.100605
0.0472178	0.0555007	0.0653387	0.0715456	0.0952421	0.104062
0.0465811	0.0603488	0.0588853	0.0636952	0.0561266	0.103745
0.0440253	0.0570618	0.061519	0.0601417	0.113708	0.0930836
0.0481876	0.0546739	0.0575734	0.0716258	0.0854296	0.100621
0.0488165	0.0548852	0.0506006	0.0742841	0.0941265	0.100177
0.0533963	0.0539628	0.0611676	0.0793172	0.075987	0.113321
0.0485985	0.0535681	0.056755	0.0705485	0.0930025	0.111123
0.047789	0.0549638	0.0550718	0.0704794	0.0934202	0.0970002
0.0470612	0.0518544	0.0580371	0.0678485	0.0717719	0.104392
0.0413233	0.0519501	0.0552665	0.0789439	0.0798263	0.109508
0.0462919	0.055773	0.0543835	0.075163	0.06678	0.106067
0.0442579	0.0575232	0.0553185	0.0787219	0.0682836	0.104664
0.0483573	0.0562116	0.0550415	0.0745422	0.0638851	0.0910135
0.0476569	0.0560777	0.0585808	0.0766422	0.0805657	0.104977
0.0477326	0.0557843	0.0556017	0.0771463	0.0600884	0.112183
0.0473266	0.0554088	0.0546096	0.0739926	0.0538788	0.105625
0.0470507	0.0543866	0.0514203	0.0653352	0.0664271	0.100337
0.0469417	0.0561499	0.0557365	0.0761744	0.110905	0.113213
0.0435687	0.051526	0.054755	0.0784309	0.0845808	0.111077
0.0477454	0.0522939	0.0458849	0.0863797	0.0916278	0.116081
0.0479875	0.0536989	0.0533573	0.0792543	0.0910349	0.110413
0.0477891	0.0537974	0.0570034	0.0767173	0.105825	0.119215
0.043488	0.0573199	0.0589025	0.0724475	0.0861662	0.0917097
0.0472091	0.0540329	0.0551647	0.0801878	0.0775385	0.0987565
0.0425003	0.055162	0.0560268	0.0722756	0.0850073	0.0908661
0.0485391	0.057661	0.0584574	0.0768969	0.0999062	0.0944784
0.0553479	0.0446089	0.0558709	0.0777387	0.0923437	0.0953972
0.0428938	0.0567863	0.0539034	0.0845316	0.0796894	0.0914631
0.0495851	0.0547939	0.0572514	0.0784335	0.0863665	0.0948731
0.0527216	0.0544231	0.0567265	0.0828018	0.102527	0.103097
0.0498821	0.05231	0.0529173	0.0902862	0.0955346	0.0893937
0.0523463	0.0521854	0.0540892	0.087984	0.0969973	0.0995607
0.0524799	0.0460599	0.0457342	0.0823479	0.0847923	0.100873
0.0524506	0.0525587	0.0547905	0.0804478	0.0775795	0.0964569
0.0478213	0.0527594	0.053097	0.0854174	0.07917	0.103916
0.0465689	0.0516773	0.0474664	0.0873637	0.0861331	0.103942
0.0510301	0.0497898	0.0485435	0.0678434	0.0741018	0.107228
0.0470977	0.0538543	0.0588869	0.0720667	0.109522	0.104976
0.0458636	0.0504316	0.0513188	0.0707663	0.0893809	0.0929789
0.0493783	0.0559242	0.0564296	0.067099	0.0855832	0.104052
0.0477078	0.049359	0.0579368	0.0826661	0.103019	0.105072
0.0503981	0.0542136	0.0577718	0.0791887	0.0746311	0.0964114
0.0480259	0.0469274	0.0544756	0.0807806	0.0994755	0.098309
0.0538066	0.048801	0.0528113	0.0743008	0.0812649	0.100033
0.0466974	0.0531694	0.0636718	0.0848141	0.0816837	0.0956941
0.0505792	0.0542898	0.0552153	0.0751269	0.0798197	0.097914
0.0518125	0.0495507	0.0513852	0.0744634	0.0987928	0.0993404
0.0421456	0.0527356	0.0616547	0.081857	0.101477	0.0954124
0.0537351	0.0546667	0.0696495	0.079051	0.0856585	0.10626
0.0511906	0.0498001	0.058317	0.0817328	0.0788148	0.103781
0.0489545	0.0494896	0.053321	0.0761322	0.0931988	0.117918
0.0485836	0.0536022	0.0587104	0.0754352	0.0918279	0.105376
0.0474314	0.0500149	0.056653	0.0687227	0.0829908	0.10342
0.0535291	0.0533197	0.0561279	0.0742558	0.0884345	0.0930904
0.0524408	0.0529117	0.0563641	0.0783295	0.0734083	0.107268
0.0494383	0.0558173	0.0568379	0.0804846	0.0582671	0.118641
0.0524842	0.0499257	0.0547593	0.0755911	0.0666933	0.094691
0.0456394	0.0543796	0.0529012	0.0787713	0.0558634	0.0836578
0.0487428	0.0513168	0.0610015	0.0795799	0.0698011	0.0890955
0.0502882	0.0513966	0.0593706	0.0811435	0.0711592	0.0839602
0.0481551	0.0534855	0.0641065	0.0881985	0.0660931	0.078871
0.055309	0.0549895	0.0615218	0.0840143	0.0957021	0.0839863
0.0550828	0.0503076	0.056154	0.0821639	0.0667515	0.0965686
0.0467192	0.0527292	0.0597229	0.0891173	0.0764541	0.0867593
0.0462537	0.0520469	0.0602849	0.0769308	0.0677434	0.0904886
0.0495097	0.0545006	0.0588451	0.0709669	0.08098	0.0952514
0.0472181	0.0568585	0.0619925	0.0818729	0.0822572	0.102692
0.0480763	0.0528716	0.0598895	0.0573545	0.115878	0.0818396
0.0501693	0.0563964	0.062686	0.0591126	0.102107	0.0956368
0.0533389	0.0572015	0.058396	0.0598729	0.105437	0.0880504
0.0482293	0.0546212	0.048719	0.0642526	0.105315	0.092059
0.0521974	0.0554457	0.0428474	0.0689283	0.0960037	0.10915
0.0479072	0.0573461	0.0488099	0.0673716	0.0915467	0.105027
0.0478626	0.0553727	0.0506012	0.0747276	0.103457	0.0957686
0.0481838	0.0547514	0.057298	0.0629306	0.0915936	0.0960574
0.0445073	0.0534445	0.0565164	0.0825849	0.0826672	0.0988687
0.0470452	0.0559731	0.0412688	0.0804064	0.10125	0.082543
0.0422889	0.0510906	0.0560882	0.0811117	0.0940705	0.0787312
0.0474244	0.0601333	0.0526848	0.0854816	0.0857751	0.093219
0.0511251	0.0570039	0.0519519	0.0821881	0.0890295	0.0934227
0.0478006	0.0530871	0.0476323	0.0868108	0.0917664	0.104169
0.045242	0.0551898	0.046722	0.0805524	0.0870201	0.105641
0.0513686	0.0501867	0.0507411	0.0818184	0.0962416	0.0869893
0.0521836	0.0531547	0.0484752	0.0753242	0.0839342	0.088085
0.0509781	0.0480024	0.0473045	0.0763448	0.109712	0.108671
0.0490784	0.051281	0.0486362	0.0772216	0.108079	0.111344
0.0489206	0.0531803	0.0516374	0.075818	0.0904577	0.102088
0.0505433	0.0507787	0.0474863	0.0824175	0.105477	0.102493
0.0456329	0.0544651	0.0542868	0.0797	0.0993029	0.0779877
0.0522865	0.0542401	0.0534707	0.0879555	0.104168	0.118598
0.0534167	0.0524879	0.0500579	0.0812435	0.099377	0.124665
0.0509898	0.0468302	0.0522098	0.0807928	0.0960063	0.115739
0.0534683	0.0567427	0.0580604	0.0778212	0.0710087	0.101107
0.0513713	0.0520544	0.0518397	0.0729489	0.0683991	0.110336
0.0515135	0.049571	0.0601306	0.0883149	0.0442541	0.108339
0.052997	0.0519402	0.0599333	0.0836362	0.0726106	0.101719
0.0530235	0.0479613	0.051333	0.0815806	0.0731558	0.101646
0.047568	0.0470113	0.0547595	0.0862784	0.0592338	0.0988665
0.0577955	0.0526799	0.0561891	0.0825817	0.053097	0.100555
0.0485725	0.0516955	0.051641	0.0811609	0.0583408	0.100198
0.0427184	0.0536914	0.0492832	0.082999	0.0854782	0.0931929
0.0573483	0.0635159	0.0506201	0.0894389	0.0870781	0.0896396
0.0514323	0.0499484	0.0608646	0.0826629	0.0690262	0.102018
0.0505	0.0503283	0.0627359	0.0810115	0.0732666	0.10467
0.0524079	0.0560583	0.060058	0.075186	0.0538768	0.0981744
0.0522353	0.0532944	0.0577403	0.0771055	0.0585778	0.0907116
0.0473157	0.0491088	0.057533	0.0762684	0.0763855	0.102779
0.0542094	0.056824	0.0553437	0.0822012	0.0499053	0.081946
0.0528665	0.0501433	0.0518003	0.0826843	0.068353	0.0964883
0.0566567	0.0551669	0.0574325	0.0772524	0.0569406	0.108651
0.0587461	0.0538455	0.0512683	0.0776397	0.0455774	0.0908943
0.0525773	0.0550486	0.0553965	0.0772698	0.0684594	0.0906028
0.0544062	0.0506879	0.0451029	0.0806826	0.0620199	0.0757916
0.0496571	0.0526079	0.0554014	0.0807926	0.0677819	0.0827789
0.0551847	0.0535485	0.0564551	0.083102	0.0769749	0.083924
0.0551921	0.0548551	0.0451979	0.0767476	0.0675442	0.082563
0.0551139	0.0569703	0.0464189	0.0791333	0.0719377	0.0724339
0.0508514	0.0484473	0.0521052	0.0802484	0.0708197	0.088807
0.0540274	0.0526967	0.0597635	0.0837615	0.0732254	0.0838813
0.0493096	0.0545459	0.0567405	0.0820909	0.0704383	0.0978
0.0535715	0.0534526	0.0590943	0.072642	0.0515844	0.0774815
0.0530004	0.0507543	0.0597369	0.0837258	0.0627679	0.0784663
0.0517301	0.0515121	0.0544566	0.0859106	0.0668191	0.107029
0.0449145	0.0566587	0.0570128	0.0878299	0.0659228	0.120648
0.0519583	0.0539596	0.0488203	0.085055	0.081844	0.119633
0.0529176	0.0515064	0.0555662	0.0882615	0.0745575	0.111009
0.0505588	0.0534614	0.0494593	0.0823167	0.0974899	0.116561
0.0501667	0.053596	0.0563954	0.0837317	0.0928368	0.104308
0.0453627	0.0537345	0.0572032	0.0827001	0.0864124	0.101434
0.0456654	0.0502445	0.0534154	0.0796418	0.0870189	0.108702
0.0483728	0.0458312	0.0513286	0.0747613	0.0869055	0.124201
0.0485323	0.0494946	0.050417	0.0736023	0.105242	0.110045
0.0496691	0.0523304	0.0561751	0.079563	0.095876	0.0892289
0.0471297	0.0506135	0.0580742	0.0780184	0.0973339	0.106629
0.053376	0.0506646	0.0544996	0.0831338	0.0964	0.0979363
0.0533698	0.050597	0.0558079	0.0824254	0.0771943	0.100899
0.0509397	0.0517707	0.0603443	0.0762586	0.0716594	0.100486
0.0514811	0.0526978	0.0540685	0.0775763	0.0887706	0.0906233
0.048134	0.0504374	0.0626673	0.0713254	0.0751964	0.0894995
0.0501145	0.0600086	0.0488651	0.0860984	0.0728866	0.101445
0.052447	0.0527133	0.0494191	0.0823126	0.0819118	0.106178
0.0448387	0.0549519	0.0562745	0.082748	0.0809414	0.105629
0.0525936	0.0548874	0.0587108	0.0814097	0.076377	0.110174
0.0485573	0.0553126	0.0555183	0.0825888	0.0910974	0.111891
0.0454866	0.052421	0.0636859	0.0766764	0.104763	0.114596
0.0514227	0.0508727	0.0525823	0.0708882	0.109017	0.106015
0.0524587	0.0501754	0.0578087	0.0782197	0.0971376	0.120682
0.0523758	0.0511598	0.0455591	0.0788143	0.0836868	0.10556
0.0439713	0.0521233	0.0462598	0.0761865	0.0978347	0.116755
0.0493859	0.0539369	0.0593703	0.0790613	0.103606	0.112048
0.0512284	0.0514062	0.0434508	0.0873755	0.0916993	0.0945769
0.0519481	0.0502544	0.0482644	0.0822136	0.10062	0.110295
0.0483314	0.0483929	0.0468703	0.0826706	0.0858048	0.0855057
0.0451157	0.0533719	0.0484284	0.0742283	0.0811997	0.085138
0.046995	0.0577041	0.0512449	0.0814218	0.0947046	0.0997005
0.0459563	0.0511324	0.041921	0.0757483	0.0902518	0.0965884
0.0491268	0.0520242	0.0468228	0.0819192	0.0829037	0.0922271
0.045141	0.0479543	0.0441899	0.0838458	0.0874339	0.0932374
0.0507083	0.0535754	0.0486153	0.0780677	0.0909073	0.102715
0.0488667	0.0559107	0.0466576	0.0728858	0.0892769	0.118196
0.0519187	0.0515051	0.0382474	0.0756623	0.0763215	0.112057
0.0518599	0.0531747	0.0388474	0.0809002	0.074625	0.108204
0.0522877	0.0536236	0.0565816	0.0780414	0.114051	0.0991896
0.0523257	0.0533903	0.0478032	0.0853569	0.0976498	0.109147
0.0452334	0.0554352	0.0520328	0.0782441	0.0919964	0.11459
0.0427475	0.0563287	0.0594652	0.0802066	0.0956692	0.120694
0.0495634	0.0518713	0.0533213	0.0796452	0.0984547	0.0923781
0.0500263	0.0570855	0.0528683	0.0835052	0.0981462	0.102117
0.0450821	0.0554526	0.0493878	0.0778396	0.101079	0.102775
0.0465391	0.056297	0.0531963	0.0831454	0.08753	0.0937626
0.0463728	0.0497081	0.047608	0.0794853	0.104579	0.106511
0.0455847	0.0531665	0.0451064	0.0802517	0.0996888	0.107772
0.0419077	0.0486419	0.0496413	0.0879493	0.0954796	0.109829
0.0499228	0.0520525	0.048292	0.083138	0.102195	0.103936
0.0472314	0.0493115	0.0635446	0.0845113	0.105762	0.104501
0.0464076	0.0506957	0.0487093	0.08156	0.0995492	0.0957787
0.049194	0.0506431	0.0487612	0.0873646	0.100436	0.105721
0.0536655	0.0557265	0.0493643	0.0806969	0.0790616	0.0977917
0.046093	0.0552651	0.0602206	0.0832357	0.102043	0.104976
0.0523656	0.0511079	0.0590047	0.0707144	0.093874	0.096576
0.046946	0.0541148	0.0564092	0.0788239	0.0993401	0.108017
0.0554573	0.0506861	0.0511002	0.0822965	0.0973769	0.103836
0.0483152	0.0522166	0.0472198	0.0776882	0.0864879	0.105252
0.0473079	0.0518375	0.04404	0.0742943	0.0869374	0.105822
0.0484452	0.0536074	0.0457234	0.0745402	0.0838558	0.0931495
0.0511914	0.0549262	0.0589427	0.0659306	0.0912823	0.122956
0.0554059	0.0519528	0.053574	0.0753838	0.0833259	0.111492
0.0477668	0.0472492	0.0526414	0.0819434	0.085178	0.120206
0.0524976	0.0490726	0.053104	0.0769634	0.102751	0.11624
0.0456477	0.0567821	0.0537908	0.0830885	0.096083	0.108582
0.0446551	0.0532734	0.0394792	0.0600887	0.0950888	0.120838
0.0511356	0.0532345	0.0559897	0.0720069	0.0898965	0.109651
0.0533353	0.0575871	0.0508054	0.0809799	0.0955936	0.108555
0.0469234	0.0554773	0.0508761	0.0750811	0.100443	0.103651
0.0546979	0.0593128	0.0567852	0.0803218	0.0956737	0.10115
0.0489891	0.0571077	0.0548082	0.0701603	0.0846459	0.104976
0.052662	0.0581325	0.0551302	0.0745792	0.0856693	0.0982152
0.0488573	0.0564416	0.055153	0.0805038	0.0935926	0.0957625
0.0532747	0.0600982	0.0510285	0.06545	0.101184	0.113837
0.049676	0.0561795	0.0571075	0.0720691	0.0782987	0.0752898
0.0522953	0.0573329	0.0611349	0.0810557	0.0836407	0.0950903
0.0507455	0.0530297	0.050565	0.0702582	0.0992223	0.103443
0.0479578	0.0546788	0.056243	0.0785934	0.0929142	0.0904299
0.0489306	0.0541541	0.052295	0.0707303	0.0934167	0.104606
0.0548092	0.0529504	0.0555722	0.0765213	0.095143	0.114326
0.0484925	0.0556432	0.0512276	0.0859297	0.0852884	0.100902
0.0458887	0.0589379	0.0533991	0.0795602	0.100658	0.117808
0.0473319	0.0516156	0.056548	0.0857363	0.0953453	0.113081
0.052133	0.049705	0.0610547	0.0840431	0.098366	0.110049
0.0531132	0.0482942	0.0597861	0.0746321	0.0967274	0.103109
0.0533756	0.0512094	0.0539976	0.0674023	0.0695915	0.105987
0.0544496	0.047899	0.0615602	0.0735098	0.0670386	0.119702
0.0477494	0.0463201	0.0593183	0.072017	0.0782936	0.120561
0.0501129	0.0535393	0.0469063	0.0815779	0.108034	0.123981
0.0482815	0.0484539	0.0549756	0.076747	0.0944704	0.0878325
0.0502466	0.0503308	0.0521104	0.0767672	0.0813131	0.0926032
0.0447525	0.0518347	0.0474953	0.0629631	0.0837487	0.0939246
0.0458794	0.0503128	0.0511989	0.078455	0.0603295	0.0945908
0.0515913	0.0493021	0.0484263	0.0757917	0.0583569	0.106074
0.0480624	0.0517574	0.0611081	0.0721955	0.0759003	0.0903908
0.0482827	0.0447404	0.0588428	0.073669	0.0999734	0.0914414
0.0494364	0.0529559	0.0578902	0.0718306	0.0778885	0.101945
0.0482103	0.0485929	0.0564127	0.0776517	0.0866981	0.0990404
0.0494771	0.0456721	0.0568988	0.0783574	0.101045	0.0978639
0.0525846	0.0497561	0.0616852	0.0743977	0.105746	0.0885167
0.0509923	0.0535527	0.0585912	0.0726934	0.0961327	0.0979394
0.0509414	0.0502465	0.0621737	0.0699107	0.101582	0.0974095
0.0513643	0.0502535	0.055685	0.0839872	0.101145	0.0966201
0.0512206	0.049584	0.0568435	0.0845267	0.110398	0.0995246
0.0545589	0.0486105	0.0556941	0.0865937	0.0981914	0.102191
0.0519467	0.0500598	0.0539411	0.0925613	0.102075	0.108092
0.0500534	0.0464012	0.065762	0.0784535	0.0868231	0.105059
0.0487759	0.0548385	0.0543407	0.088421	0.0733043	0.102343
0.0507599	0.0594056	0.0525519	0.0769474	0.0646883	0.120602
0.0475058	0.0545758	0.0509281	0.0853641	0.0702903	0.1152
0.0520082	0.0547022	0.0454753	0.0776261	0.0800031	0.110001
0.0502502	0.056605	0.0524109	0.0826134	0.0757623	0.111828
0.0520127	0.0548098	0.0525417	0.0781521	0.0722572	0.0999988
0.0502461	0.0503029	0.0552701	0.0839938	0.0864961	0.104244
0.047878	0.0540058	0.052185	0.0775053	0.0800842	0.0895161
0.0489229	0.0546094	0.0505922	0.0847228	0.101461	0.0807671
0.0483024	0.0523969	0.0522874	0.0820824	0.095436	0.105508
0.0532287	0.0545933	0.0563463	0.0816874	0.10013	0.101397
0.0567268	0.0549727	0.0523001	0.0774153	0.0923968	0.0998384
0.0549904	0.0546806	0.0492485	0.0819008	0.0881999	0.0888006
0.0470999	0.0588946	0.052808	0.0742499	0.0945818	0.0962982
0.0491312	0.0569573	0.0452543	0.0828142	0.0806391	0.0834955
0.0499545	0.0602399	0.0550453	0.0869819	0.1061	0.104123
0.0481133	0.0550003	0.0571606	0.0807614	0.105243	0.0957055
0.0541921	0.056013	0.0511789	0.0797734	0.0984523	0.0987265
0.0526337	0.0499218	0.0595205	0.0801074	0.108685	0.0995223
0.0470057	0.0534427	0.0485467	0.0809424	0.102291	0.103667
0.0551697	0.0486027	0.0551881	0.0775429	0.0999391	0.100774
0.0533564	0.0557163	0.0596204	0.0814258	0.0938592	0.103134
0.0476939	0.0519136	0.0595167	0.0844982	0.0671527	0.110049
0.0552619	0.053472	0.0525358	0.078251	0.0827575	0.0954986
0.0493573	0.0567106	0.0533667	0.0809382	0.0875988	0.100706
0.0484571	0.0550587	0.0482992	0.0775404	0.0928128	0.0978042
0.0469326	0.0464321	0.0562303	0.0767111	0.099377	0.101804
0.0548149	0.0484525	0.0565864	0.073118	0.0912848	0.10078
0.0563226	0.0481651	0.0515012	0.0824971	0.0992588	0.0942898
0.0488677	0.0527392	0.0576756	0.0788623	0.0814448	0.0899386
0.0482484	0.051279	0.0535186	0.0871571	0.0887653	0.0857089
0.0483795	0.0485529	0.0515638	0.0776307	0.0814589	0.0775623
0.0542622	0.055401	0.0502674	0.0836444	0.0920728	0.0990982
0.0510451	0.0513386	0.0484663	0.0774395	0.08657	0.0927638
0.0516153	0.046694	0.0568364	0.0855389	0.0968395	0.0729739
0.0490075	0.051685	0.057581	0.0867497	0.0959337	0.0899412
0.048708	0.0594737	0.0539539	0.0824968	0.0918927	0.0931391
0.0537782	0.0597506	0.062322	0.0827483	0.0777654	0.0972885
0.0496917	0.0635017	0.0596828	0.0806913	0.0810345	0.0977215
0.0494058	0.0613557	0.0512903	0.0761961	0.0944906	0.0897655
0.0498165	0.056344	0.060538	0.0869688	0.0909436	0.103049
0.0511849	0.0611639	0.049831	0.0759002	0.0979246	0.0962236
0.0467899	0.0566653	0.0567555	0.0656686	0.0973215	0.0952431
0.0513499	0.0564588	0.0616124	0.0702959	0.0974026	0.104307
0.0447447	0.0604724	0.0588869	0.0757912	0.103898	0.0987986
0.0474095	0.0578027	0.0619242	0.0806795	0.0913624	0.0997355
0.0479655	0.0563954	0.0532327	0.0706916	0.0751994	0.105266
0.0494472	0.0557643	0.0539276	0.072609	0.108266	0.0971788
0.0463983	0.0563879	0.0532017	0.0779321	0.0756149	0.0983714
0.046147	0.0580444	0.0664848	0.0870651	0.0919912	0.0948411
0.0481868	0.049749	0.0614813	0.0668172	0.0902827	0.0993563
0.0450012	0.05351	0.0583601	0.0692561	0.102096	0.0945233
0.0515749	0.0540148	0.054043	0.0754024	0.103821	0.112219
0.0466127	0.0501999	0.0569946	0.0736306	0.101841	0.0968654
0.0501991	0.0515909	0.0537763	0.0786091	0.0932518	0.103128
0.0465848	0.0513564	0.060358	0.0710062	0.0920461	0.0992996
0.0459113	0.052759	0.0553538	0.0741692	0.0968605	0.0896983
0.0509868	0.051331	0.058056	0.0809256	0.0968537	0.105476
0.0502476	0.0549409	0.0570721	0.0765696	0.0970516	0.107238
0.0514703	0.0530103	0.056994	0.0627694	0.0895447	0.0835673
0.0511308	0.0558886	0.0484254	0.0806612	0.0970995	0.0934433
0.0535581	0.0536227	0.0554682	0.0768421	0.0943426	0.103013
0.0492931	0.0535023	0.0567921	0.0775488	0.0754257	0.103236
0.0555954	0.0536895	0.0530828	0.0793629	0.084276	0.104018
0.0545819	0.0560837	0.0482088	0.0689553	0.1021	0.0950867
0.0590764	0.0552557	0.0495558	0.0838009	0.0979767	0.110084
0.05852	0.0551492	0.0460656	0.0749096	0.0966003	0.102829
0.0521424	0.0569503	0.042514	0.0756403	0.0782956	0.103848
0.0463661	0.0610945	0.0539225	0.0831007	0.0805406	0.112931
0.0538814	0.0526119	0.0520942	0.0816913	0.0525752	0.0994273
0.0506541	0.0561795	0.0504481	0.0700537	0.063594	0.123019
0.0512871	0.0586603	0.0555823	0.0769968	0.0884571	0.0893053
0.052628	0.05328	0.0442342	0.0791646	0.0858534	0.108158
0.0521834	0.0537488	0.059026	0.0804153	0.0903523	0.0928999
0.0560157	0.0513395	0.0546524	0.0817662	0.0967387	0.0942126
0.0520822	0.050417	0.0561008	0.0786339	0.0868668	0.100267
0.049027	0.0517985	0.0613478	0.0790661	0.0804878	0.0836825
0.0488572	0.0548681	0.0568916	0.077734	0.0671539	0.0858474
0.0475989	0.0597577	0.0519226	0.0703058	0.0879298	0.0929722
0.0454999	0.0564651	0.0516593	0.0689324	0.088512	0.0851963
0.0415621	0.0584865	0.0529025	0.0700824	0.0740378	0.079761
0.0552065	0.0573213	0.056005	0.0679168	0.089261	0.0848344
0.0484267	0.0541661	0.0656035	0.0736107	0.089437	0.0966767
0.0481932	0.0506945	0.0621541	0.0743217	0.102543	0.0981009
0.050138	0.0489386	0.0590788	0.0663869	0.0991364	0.0924251
0.0514076	0.055503	0.0560737	0.078276	0.0869055	0.0881467
0.0518003	0.0518869	0.0589201	0.0743151	0.103568	0.0978878
0.0468738	0.0506604	0.0551669	0.08193	0.0987328	0.0970164
0.0468356	0.0518628	0.0506273	0.0751912	0.0888485	0.0905491
0.0470075	0.0545275	0.0538939	0.0757574	0.0858704	0.102549
0.0449358	0.0518661	0.0473795	0.0890423	0.0716227	0.0974229
0.0494211	0.0497133	0.0563624	0.0935175	0.0672919	0.105762
0.0465008	0.0534971	0.0582244	0.0918398	0.0711043	0.0934639
0.048697	0.0540336	0.0529612	0.083687	0.078613	0.100052
0.0438375	0.0548302	0.0561792	0.0902655	0.0633257	0.0964875
0.0462325	0.0520523	0.0534505	0.0828867	0.063383	0.0930747
0.0449517	0.0547366	0.0493651	0.0850872	0.0698631	0.0971951
0.0447644	0.0569013	0.0466237	0.0904808	0.0677681	0.0959477
0.053295	0.0526368	0.0458204	0.0887976	0.0662436	0.0808246
0.0540002	0.0614718	0.0453474	0.0903065	0.0676653	0.0803521
0.0528799	0.0564296	0.0498647	0.0782325	0.0820049	0.0889202
0.0504659	0.0532819	0.044175	0.0827312	0.0846767	0.0798279
0.0529196	0.051133	0.0492194	0.0832964	0.0865689	0.0930405
0.0483074	0.0583727	0.0366619	0.0867365	0.0972009	0.093329
0.0512192	0.0561388	0.0411802	0.0799097	0.0859923	0.0989245
0.0464349	0.0590091	0.0419987	0.079106	0.0855519	0.0921804
0.0515685	0.0559341	0.0585404	0.0767633	0.0734871	0.0898992
0.0513469	0.0625062	0.0512945	0.0819128	0.0934351	0.0926078
0.0483422	0.0480118	0.0548426	0.0807392	0.104713	0.100352
0.0460059	0.0508041	0.0501717	0.0791022	0.0974351	0.0910031
0.0443667	0.0505372	0.0520909	0.0773607	0.100802	0.0969088
0.049485	0.0465843	0.0526291	0.0807524	0.102716	0.0885271
0.0465383	0.0548357	0.0457317	0.0819441	0.102813	0.101368
0.047614	0.0546331	0.0546058	0.0767122	0.0840315	0.0997987
0.049002	0.0535253	0.0515856	0.0760731	0.0661421	0.105972
0.0502323	0.0517278	0.051861	0.0824642	0.0818214	0.103324
0.0595992	0.052244	0.0509029	0.0849563	0.0724416	0.0998962
0.0534588	0.0502741	0.04873	0.0814965	0.0818087	0.118289
0.0485411	0.04844	0.0572922	0.083565	0.0916997	0.101115
0.0568825	0.0560332	0.0494039	0.0804174	0.0829291	0.111192
0.0527077	0.0558689	0.0487426	0.0743927	0.0617585	0.108828
0.0506222	0.0579203	0.058515	0.0815915	0.0655704	0.106572
0.0463701	0.0601646	0.0561899	0.0819011	0.0701941	0.102679
0.0502756	0.0572116	0.0587444	0.0891764	0.0877609	0.0951507
0.0495359	0.0563933	0.0571652	0.081487	0.0945391	0.110707
0.050971	0.0553222	0.0510218	0.0776913	0.0875426	0.112665
0.0538825	0.0581526	0.0606302	0.0799057	0.084148	0.116476
0.0499907	0.0535754	0.0521828	0.0806882	0.0799212	0.119023
0.055777	0.0555616	0.0537279	0.0818041	0.0966163	0.111233
0.0505608	0.055785	0.0524025	0.0794072	0.0918262	0.115881
0.0458064	0.0565681	0.0538686	0.0790931	0.0753725	0.102864
0.0518072	0.0576209	0.0533908	0.0625062	0.0835308	0.135046
0.0396053	0.0589143	0.0548756	0.068708	0.0686231	0.118062
0.0454009	0.0561586	0.052838	0.0755946	0.0751474	0.108716
0.0480599	0.0596252	0.0568448	0.0735334	0.0827003	0.100818
0.0453045	0.0550841	0.0618373	0.0860445	0.110359	0.109863
0.0488954	0.0522249	0.0606533	0.0791622	0.108087	0.0951317
0.0535557	0.0512717	0.0476887	0.079276	0.103955	0.10002
0.0464404	0.0520559	0.0482138	0.0746654	0.106501	0.106458
0.046378	0.05616	0.0604293	0.0793909	0.0858508	0.0974182
0.044486	0.0527074	0.0551787	0.0723911	0.0738723	0.101387
0.0523916	0.0527905	0.0537803	0.0729179	0.0805545	0.106927
0.0493874	0.0544738	0.0539216	0.0838803	0.0986317	0.0952569
0.0506938	0.0499175	0.0562157	0.0816054	0.0894795	0.101654
0.0524432	0.0492534	0.0558665	0.0799889	0.0916609	0.0949306
0.055405	0.0507492	0.0598087	0.0756354	0.0932453	0.0924952
0.0511829	0.0577258	0.0635533	0.0779282	0.0876819	0.101061
0.0502918	0.0515623	0.0535461	0.0787431	0.0865587	0.0965872
0.0545937	0.0576332	0.0530483	0.0717663	0.106073	0.0965008
0.0521988	0.0543292	0.0528458	0.0765978	0.0956529	0.0916562
0.0518744	0.0531902	0.052811	0.0781688	0.0843217	0.107141
0.0480425	0.0505813	0.0577913	0.0797242	0.10026	0.106857
0.0464446	0.0517265	0.0541879	0.0806842	0.101302	0.104766
0.0489852	0.0502086	0.0492749	0.0767591	0.10743	0.110648
0.0451429	0.0535784	0.0523462	0.0840867	0.0817507	0.109008
0.0489816	0.0490904	0.0525651	0.0828198	0.0742719	0.107147
0.0512496	0.0526919	0.0527744	0.0802418	0.0870444	0.0994531
0.0502145	0.0517883	0.0519589	0.0816104	0.110346	0.0918268
0.0469884	0.0515093	0.0556162	0.076989	0.0890421	0.0957865
0.0518943	0.0511477	0.05232	0.0740566	0.0936714	0.101967
0.0497557	0.0537667	0.0565477	0.0849292	0.0914243	0.0947143
0.047831	0.0521685	0.0548394	0.0910304	0.0893645	0.100818
0.0503369	0.0547513	0.0556855	0.0772601	0.102764	0.08258
0.0466441	0.0509015	0.0562103	0.0812593	0.0944614	0.0829661
0.0478688	0.0499321	0.0603047	0.0800585	0.0772713	0.0954651
0.0499756	0.0521141	0.0494096	0.0784519	0.115129	0.100572
0.0512561	0.0539616	0.0502205	0.0815007	0.106785	0.111648
0.0508222	0.0537698	0.0600611	0.0752866	0.0990136	0.100603
0.0509249	0.0460294	0.05813	0.0799858	0.0897652	0.100245
0.0513353	0.0550605	0.0598586	0.0687438	0.0832085	0.0897995
0.0535597	0.0466817	0.0606591	0.0671156	0.078171	0.0890263
0.0502667	0.0515096	0.0582592	0.0790156	0.0828736	0.0895845
0.0510822	0.0554528	0.0559421	0.0705464	0.0842041	0.0928458
0.0499156	0.0513362	0.0565946	0.0842114	0.095359	0.0885449
0.0503082	0.05168	0.0574737	0.072827	0.0862411	0.0948858
0.0530882	0.0508693	0.0536037	0.0901497	0.0918607	0.0854572
0.0502885	0.0473236	0.0539145	0.0914158	0.0884125	0.0954237
0.0537386	0.0492657	0.0481529	0.0922183	0.0915731	0.106166
0.0585424	0.0440758	0.0528614	0.0887315	0.0867887	0.115378
0.0577818	0.0490921	0.0612624	0.0866695	0.0942527	0.101804
0.051844	0.0507273	0.0600362	0.0864292	0.0912029	0.0938387
0.0517537	0.051475	0.059355	0.0752226	0.101803	0.0920147
0.050415	0.0508018	0.0634049	0.0911533	0.110876	0.089229
0.0450072	0.0525521	0.0588587	0.0853298	0.102757	0.0931986
0.0463221	0.0509316	0.0646672	0.0800445	0.100438	0.0914906
0.0461326	0.0499424	0.0519368	0.0856015	0.107644	0.0994559
0.0576665	0.049341	0.0553657	0.0846183	0.101907	0.102086
0.0537934	0.0508913	0.0639529	0.0890754	0.0964606	0.102016
0.047391	0.0548886	0.0595339	0.0882302	0.0923667	0.0978765
0.0551811	0.0510615	0.0577606	0.0878263	0.093093	0.104104
0.0483693	0.0496765	0.0575623	0.0847004	0.0876152	0.0973102
0.0548091	0.0492631	0.0662587	0.0955973	0.0895293	0.104962
0.0543916	0.0466086	0.0648454	0.0864491	0.0895187	0.0978302
0.0540532	0.0478806	0.0658643	0.0913583	0.0960044	0.120222
0.0474771	0.0482357	0.0584233	0.0880734	0.0828631	0.113077
0.0458524	0.0514764	0.0589326	0.0847044	0.0964017	0.113744
0.0501096	0.0493332	0.0699567	0.0740148	0.0803566	0.129338
0.0523026	0.0482059	0.0554459	0.0844715	0.0787012	0.109907
0.049105	0.0521445	0.0657238	0.0757613	0.0655276	0.110752
0.0535728	0.05078	0.065258	0.091296	0.0715001	0.107229
0.0574762	0.0458325	0.0619727	0.0866016	0.088901	0.0986083
0.0562692	0.0506739	0.0608109	0.0828718	0.0832811	0.11023
0.0503035	0.052319	0.046227	0.0837555	0.107916	0.10816
0.0464939	0.0509502	0.0583459	0.0847343	0.102645	0.117026
0.0521357	0.054667	0.0602276	0.087599	0.109055	0.0988253
0.051352	0.0527492	0.0629087	0.0786827	0.109157	0.117951
0.0483848	0.0516972	0.0562565	0.0850126	0.116228	0.102666
0.0495301	0.0514945	0.0627868	0.0812779	0.099669	0.100902
0.0465046	0.0490648	0.0566918	0.0805828	0.102416	0.102641
0.0510372	0.0508725	0.0562211	0.0948623	0.10537	0.0819441
0.056322	0.0487747	0.0573223	0.0905172	0.0988076	0.0921093
0.0475726	0.0500504	0.0561759	0.0850805	0.097466	0.111892
0.0528422	0.0478436	0.0543312	0.0852917	0.0890025	0.0932646
0.0516198	0.053557	0.0553924	0.0861973	0.0969694	0.0820532
0.0484096	0.0484475	0.0473008	0.0838895	0.104833	0.0901179
0.0529927	0.055012	0.0498936	0.0791193	0.0940461	0.0844964
0.0523907	0.0529322	0.050269	0.0796422	0.101242	0.0781121
0.0516805	0.0553178	0.0622599	0.080018	0.106713	0.0871563
0.0517785	0.05004	0.0609125	0.0829043	0.0831565	0.0854324
0.0581493	0.0512637	0.0529914	0.0774585	0.0947361	0.0968017
0.0547134	0.0426589	0.0636455	0.0862154	0.0943524	0.0891058
0.0538648	0.0436295	0.058954	0.089815	0.108473	0.103807
0.0458371	0.0519009	0.063646	0.0915738	0.0694702	0.105395
0.0435758	0.0493935	0.0711506	0.0862747	0.0870637	0.0905582
0.0466412	0.0477997	0.0587187	0.091021	0.0811156	0.07783
0.0487467	0.0513991	0.0618853	0.083723	0.0804376	0.0889913
0.0551311	0.0476548	0.0648459	0.0873109	0.102049	0.090546
0.0521062	0.0486701	0.0573547	0.0847316	0.0963499	0.0757464
0.0522905	0.0510798	0.0569492	0.0822479	0.0938286	0.0895491
0.0458517	0.04878	0.0641087	0.0780965	0.0971183	0.0866973
0.04705	0.0492193	0.0591254	0.0752119	0.0694536	0.0980703
0.048239	0.0515441	0.0571636	0.0708823	0.106314	0.0997755
0.0505843	0.0482671	0.0633253	0.079921	0.0925783	0.0946044
0.0519696	0.0486965	0.0566387	0.0883082	0.102219	0.107178
0.0477804	0.0508462	0.0655053	0.0813643	0.0964225	0.0947983
0.0457101	0.0485774	0.0572895	0.0816311	0.0877807	0.0994111
0.0501377	0.0493393	0.0635823	0.0766487	0.0819667	0.103466
0.0511846	0.0459771	0.0594818	0.080836	0.110052	0.111305
0.0530643	0.0455146	0.0571188	0.0825309	0.099356	0.112069
0.0473268	0.0473749	0.0628032	0.0839555	0.0974961	0.117235
0.0480613	0.047121	0.0595186	0.0832542	0.10325	0.107414
0.0510669	0.0475887	0.0554609	0.0757608	0.091485	0.112736
0.0499485	0.0503382	0.0603556	0.0745762	0.0988266	0.108191
0.0542145	0.0459206	0.0654675	0.0794196	0.10071	0.09408
0.0488293	0.0485956	0.0595543	0.075976	0.0871336	0.092896
0.0490609	0.0517502	0.0640514	0.0698504	0.0950817	0.102978
0.0482931	0.0522785	0.0571967	0.080252	0.106877	0.10001
0.0537813	0.0541891	0.0616365	0.0709751	0.104287	0.0998802
0.0467377	0.0549738	0.0601426	0.0745731	0.0839473	0.0811122
0.0476986	0.0458795	0.0598889	0.0740221	0.0990301	0.0914208
0.0466165	0.0525201	0.0571139	0.0728081	0.0795793	0.0959699
0.0462992	0.0492253	0.0614718	0.0761205	0.111451	0.109212
0.0501671	0.0526278	0.0624709	0.0732406	0.0921847	0.118122
0.0460648	0.0471038	0.0612846	0.0716632	0.0791805	0.0884373
0.0496671	0.0513909	0.0625725	0.0737785	0.0823719	0.105032
0.0572109	0.0484516	0.0588299	0.0777161	0.069147	0.0988547
0.0469306	0.0501838	0.0605491	0.0889463	0.0980449	0.103354
0.0477403	0.0499337	0.0660643	0.0791539	0.088885	0.096765
0.0463669	0.0520222	0.0600667	0.0689497	0.0811622	0.0975526
0.0512821	0.0473124	0.0523995	0.077092	0.0640323	0.0992594
0.0531554	0.0461054	0.0632491	0.0757853	0.0684355	0.115687
0.0583559	0.0505486	0.0594249	0.0663798	0.0682919	0.102331
0.053376	0.0527881	0.0580409	0.0703503	0.0582166	0.105465
0.0527252	0.0524542	0.0575263	0.0753041	0.0531463	0.10705
0.0471118	0.0561099	0.0587518	0.0791586	0.0619642	0.109219
0.0523331	0.0534695	0.0533586	0.0789829	0.0631359	0.108295
0.0499567	0.0505013	0.0526023	0.0751994	0.0543689	0.102582
0.055594	0.0505877	0.0511691	0.0763941	0.0666973	0.103155
0.0453622	0.0500343	0.0565883	0.0740841	0.0503704	0.0929831
0.046715	0.0472262	0.0619429	0.076725	0.067851	0.102852
0.044328	0.0465042	0.056465	0.0783519	0.0763867	0.107444
0.046422	0.0495595	0.0540997	0.0777758	0.0914825	0.115265
0.0496282	0.0528185	0.0492013	0.0790737	0.0632322	0.114709
0.0503101	0.0514079	0.0518595	0.0814973	0.0798024	0.112074
0.0483892	0.046288	0.0591645	0.0859774	0.0718146	0.102766
0.0517277	0.0480687	0.0610329	0.0803038	0.0832305	0.0985757
0.0505528	0.0501522	0.051745	0.0807559	0.0811183	0.100318
0.0487795	0.0507377	0.0523307	0.0796241	0.0803161	0.0825466
0.0531433	0.0529329	0.0578576	0.080008	0.0975592	0.0924206
0.05023	0.0564206	0.0555262	0.0889032	0.0740536	0.0862363
0.0440755	0.0480996	0.0456614	0.0902968	0.0993868	0.0902317
0.0416204	0.0480821	0.047514	0.0823577	0.0948836	0.102384
0.0416768	0.0543875	0.0560052	0.08727	0.100045	0.109749
0.0430661	0.0569693	0.0451509	0.0857642	0.0853118	0.10332
0.0442262	0.0534599	0.0501077	0.0899589	0.0954267	0.104936
0.0497587	0.0551578	0.0562163	0.0835463	0.0934252	0.0913437
0.0470585	0.0580975	0.0567873	0.0801745	0.0959412	0.104476
0.0474732	0.0517188	0.0556028	0.0941839	0.0792943	0.0928684
0.0535746	0.054882	0.0548007	0.0835065	0.0853803	0.105663
0.0443877	0.0526128	0.0441601	0.0866085	0.0807417	0.10535
0.0490681	0.0501926	0.0395895	0.0761854	0.0870934	0.113379
0.0539368	0.0536901	0.0515868	0.0720065	0.0824398	0.104456
0.0422449	0.0525987	0.0410132	0.0770695	0.0781853	0.101056
0.0476772	0.0558402	0.0407276	0.0726773	0.0797914	0.0845645
0.0499893	0.0532282	0.0485085	0.0746159	0.0871935	0.0895934
0.0507521	0.0486158	0.0452918	0.0751565	0.0738435	0.0937912
0.0484572	0.0559056	0.0523258	0.0697324	0.0902463	0.089179
0.0464233	0.0540555	0.0594478	0.0728611	0.10371	0.0913923
0.0549655	0.0539731	0.066544	0.075647	0.0978138	0.0893977
0.0438067	0.0549344	0.0575006	0.0751971	0.093762	0.0797366
0.0395363	0.0589885	0.0480579	0.0763632	0.0965983	0.0824412
0.045008	0.0606946	0.0541346	0.0764281	0.0794863	0.083636
0.0506488	0.0556726	0.0630779	0.0805412	0.111589	0.103689
0.0442299	0.0528078	0.0600141	0.0796313	0.0711113	0.0960304
0.0492043	0.0622906	0.0514496	0.0802753	0.0887235	0.0969032
0.045142	0.0571797	0.0562782	0.0816199	0.0805086	0.109609
0.049725	0.0583103	0.0467359	0.071847	0.0800292	0.104732
0.0520564	0.0608844	0.0391722	0.0795104	0.102731	0.0946382
0.0458535	0.0558542	0.0455869	0.0778533	0.0858234	0.0916331
0.0492465	0.0579415	0.0472796	0.0803738	0.0811795	0.0991666
0.0495715	0.0582789	0.0528346	0.0811049	0.0650296	0.0851215
0.0476902	0.054251	0.0498427	0.0771658	0.0913975	0.0865756
0.0456399	0.0518825	0.0527041	0.0809446	0.0961797	0.075776
0.0497398	0.0573476	0.0478349	0.0837288	0.0833448	0.0854762
0.0484326	0.0528954	0.051964	0.0810347	0.087584	0.0790971
0.0489493	0.0584432	0.0535274	0.0737012	0.0851509	0.0857988
0.0539572	0.0548552	0.0541545	0.0762645	0.0778577	0.0756363
0.0513139	0.0543243	0.0491248	0.0838728	0.0697644	0.0950635
0.0532823	0.0557082	0.0530035	0.0832558	0.0907313	0.0918495
0.0513589	0.055492	0.0520796	0.0761865	0.0881733	0.0845669
0.049614	0.0544709	0.0489716	0.0776541	0.0746746	0.104689
0.0547638	0.055296	0.0477617	0.0804712	0.0696813	0.0950269
0.0534215	0.0505167	0.0520521	0.0800819	0.0917318	0.0900701
0.0552467	0.052418	0.0478057	0.0773859	0.100527	0.11614
0.047775	0.0474716	0.05204	0.0800425	0.0880629	0.113962
0.0500475	0.0508751	0.0515395	0.085559	0.0920763	0.105215
0.0502119	0.0498598	0.0507687	0.0838627	0.0630363	0.0954866
0.0477992	0.0511996	0.047731	0.0838077	0.0981144	0.10851
0.0475405	0.0500082	0.0529534	0.0854916	0.0907644	0.0990678
0.048846	0.0498364	0.0612678	0.0863523	0.0738189	0.105333
0.0518922	0.055639	0.0569608	0.0800909	0.0830698	0.093007
0.0513185	0.0491448	0.0590117	0.0857056	0.0765482	0.0991614
0.0485381	0.0523119	0.0622306	0.08254	0.0632913	0.10861
0.0540277	0.0525492	0.057364	0.0721894	0.0682229	0.0974778
0.0505584	0.0553871	0.0575609	0.0745199	0.0740156	0.101743
0.0517478	0.0458459	0.0623924	0.0806079	0.0614146	0.107361
0.0489773	0.0493629	0.0642221	0.0839359	0.0539435	0.112332
0.0536392	0.0481728	0.0574912	0.0736904	0.0608179	0.128053
0.0509778	0.0533913	0.0602862	0.0757901	0.0711588	0.111778
0.0543029	0.0574439	0.0582419	0.0796965	0.0524647	0.10812
0.0470583	0.0495746	0.0547695	0.0806126	0.0424887	0.122925
0.048949	0.0494618	0.0620606	0.0837106	0.0603959	0.112567
0.0472382	0.0537858	0.0618875	0.0897749	0.0548902	0.120256
0.0501897	0.0483511	0.0665416	0.0808035	0.0527538	0.110489
0.0426482	0.0513254	0.0608845	0.078531	0.0709922	0.115504
0.046923	0.053053	0.054749	0.0874819	0.052656	0.114441
0.0480506	0.056231	0.0503519	0.0888526	0.0567134	0.107906
0.0453001	0.0546972	0.0536561	0.0871728	0.0820467	0.105139
0.0446377	0.0536933	0.052189	0.0811235	0.0818112	0.0946286
0.0463613	0.0560341	0.0533778	0.0923623	0.0962915	0.0990376
0.0488617	0.0552301	0.0581224	0.0895179	0.0791552	0.112826
0.0502075	0.0552826	0.063836	0.0877609	0.0782498	0.111819
0.048364	0.0536236	0.0539576	0.0890267	0.0955335	0.118769
0.0498293	0.0559768	0.0553833	0.0905119	0.085389	0.0912961
0.0474627	0.0541514	0.0568132	0.0847696	0.10819	0.105544
0.0478828	0.0516752	0.0465107	0.0778978	0.0910298	0.109293
0.0479218	0.0505755	0.0539885	0.0846515	0.095144	0.109898
0.0491921	0.0578918	0.0457667	0.0834243	0.0995159	0.120692
0.0474773	0.0548104	0.0473926	0.0875846	0.0875581	0.107435
0.048231	0.053903	0.0500835	0.0871391	0.0960714	0.104135
0.0491872	0.0508947	0.0563751	0.0728417	0.0829907	0.0991291
0.0518993	0.0538966	0.0532929	0.0760734	0.0813421	0.0885461
0.0466271	0.0569268	0.0534753	0.0784506	0.0876529	0.101597
0.0495583	0.0536729	0.0604008	0.0824756	0.0767113	0.0960336
0.0483597	0.0564093	0.0501501	0.0756721	0.0978843	0.0995872
0.0444969	0.0526886	0.0579409	0.0717359	0.0601088	0.115474
0.0497604	0.0520044	0.05502	0.0845271	0.0667005	0.116085
0.048492	0.057389	0.057151	0.0828352	0.0742466	0.112438
0.0448526	0.0568205	0.0500082	0.0807806	0.0829865	0.114143
0.0460367	0.0512407	0.0536012	0.0748288	0.0928336	0.0894362
0.0465171	0.05608	0.0539921	0.0885651	0.0989961	0.0983681
0.0482303	0.0552753	0.0427496	0.0879129	0.0899168	0.0981812
0.0487757	0.0581136	0.0516559	0.0774394	0.0899972	0.0977019
0.0467596	0.0585967	0.0520913	0.0815649	0.0764075	0.112882
0.0509988	0.0558656	0.0526975	0.0831257	0.0708367	0.110222
0.0518607	0.0570483	0.0464304	0.0823062	0.0773876	0.104322
0.0509185	0.0539667	0.0510573	0.0886883	0.0976173	0.107173
0.0489013	0.0555632	0.0497873	0.0805886	0.0943612	0.0947482
0.0443346	0.0540123	0.0463772	0.0855209	0.0940904	0.0909939
0.0484804	0.0508585	0.0583699	0.0852954	0.0844214	0.096026
0.0472538	0.0521121	0.068193	0.0777783	0.0981466	0.097046
0.0482864	0.0540787	0.0552626	0.0702995	0.0664758	0.0950707
0.0476967	0.0489092	0.0590377	0.0787583	0.0831916	0.090434
0.0486152	0.0493608	0.0531554	0.0764456	0.07881	0.0902866
0.0497806	0.0506994	0.0551776	0.0792567	0.0876647	0.107381
0.048288	0.0468654	0.0594358	0.0807387	0.0978293	0.102864
0.0498426	0.0431143	0.0576625	0.086905	0.0798964	0.11332
0.0450296	0.0523129	0.0533731	0.079557	0.0779227	0.0999526
0.0452065	0.0516914	0.056078	0.0787723	0.0864607	0.0825626
0.0508873	0.0518922	0.054304	0.0800508	0.0737275	0.100926
0.0458656	0.0523334	0.0543868	0.0807016	0.0990749	0.112161
0.0515107	0.0533892	0.048977	0.0919225	0.0862061	0.103946
0.0489892	0.0573308	0.0553557	0.0685252	0.0984289	0.107522
0.0499006	0.0568936	0.0449054	0.070883	0.0928286	0.0952346
0.0442568	0.0578971	0.0637851	0.0765063	0.0864235	0.123149
0.0470276	0.0513171	0.0572101	0.0745996	0.0915144	0.131396
0.0470125	0.0514473	0.0482791	0.0739412	0.0790969	0.118216
0.0472232	0.0540476	0.0484685	0.0821143	0.0789636	0.118311
0.0424412	0.0552188	0.0562189	0.0845484	0.0639017	0.112308
0.0453251	0.0524864	0.0623579	0.0894652	0.0660785	0.0849952
0.0457937	0.0556095	0.0569334	0.0975438	0.106041	0.0905303
0.0460071	0.0586854	0.055596	0.0887012	0.0896343	0.102737
0.0512449	0.0547677	0.0546667	0.0911884	0.085984	0.0895125
0.052588	0.0513956	0.0488901	0.0893328	0.0905914	0.0958879
0.0565451	0.0522714	0.0471127	0.0812583	0.104738	0.098847
0.0523833	0.0586842	0.0528636	0.0804598	0.0950054	0.107469
0.0559977	0.0538536	0.047186	0.0848935	0.0911379	0.0940259
0.0500674	0.0565845	0.0507124	0.0757613	0.0809525	0.086186
0.048796	0.0569324	0.0525116	0.0704572	0.0820666	0.100615
0.0452772	0.0571409	0.0519166	0.0794036	0.0785756	0.0962804
0.0454473	0.0559512	0.0607924	0.0833874	0.075033	0.092181
0.0481686	0.0561869	0.0506664	0.0832291	0.0756846	0.100127
0.0466202	0.0582044	0.0530965	0.0873159	0.0790563	0.0839975
0.0477358	0.0473609	0.0499313	0.086049	0.0660074	0.0944221
0.0500236	0.0515245	0.0566498	0.0871123	0.0837225	0.0989208
0.0506202	0.0508672	0.0492106	0.0818985	0.0888357	0.0878343
0.0524427	0.0550106	0.0526541	0.0828221	0.0843409	0.089726
0.0498212	0.048659	0.0520932	0.0747907	0.0793471	0.0915002
0.0541845	0.055514	0.0485815	0.081791	0.0861713	0.0894085
0.0565571	0.0548602	0.0587271	0.0812161	0.103218	0.0913458
0.0561344	0.0484989	0.0597704	0.0807067	0.103909	0.0856742
0.0502953	0.0518555	0.0499598	0.0794152	0.0934645	0.0854236
0.0539532	0.055829	0.0500228	0.0730468	0.0986965	0.0854218
0.0499117	0.0521438	0.0517276	0.0710696	0.0976938	0.0715871
0.0510994	0.0530595	0.0507618	0.0688874	0.0737509	0.0980328
0.0494975	0.0563851	0.0513408	0.0701068	0.0738518	0.0812514
0.0486848	0.0558211	0.0587019	0.0674821	0.0717004	0.092133
0.054219	0.0561088	0.0500098	0.078404	0.0812058	0.0721093
0.0435339	0.0481963	0.0529753	0.0724431	0.0930937	0.0756989
0.0487505	0.0505323	0.0467809	0.0742	0.108893	0.0903688
0.0541895	0.0477638	0.0526613	0.0805103	0.108861	0.117461
0.0445481	0.0510911	0.0492492	0.0669158	0.100243	0.106681
0.0487247	0.0481479	0.0502181	0.0801658	0.099692	0.11219
0.04923	0.0510095	0.0432392	0.0665634	0.089407	0.0913889
0.0545739	0.054534	0.0501266	0.075587	0.0997486	0.0952383
0.0499874	0.0585399	0.0493506	0.0707775	0.0871611	0.0960396
0.0510958	0.0596503	0.0510951	0.0767344	0.0763618	0.0832939
0.0510713	0.0586409	0.047673	0.0787891	0.0891865	0.103877
0.0465013	0.056988	0.0493099	0.0788337	0.0985009	0.0965108
0.0537829	0.0509975	0.0559455	0.069306	0.0950471	0.0997007
0.0542477	0.0518332	0.0592989	0.070211	0.111196	0.103792
0.0526959	0.0497465	0.0530797	0.0712627	0.0985757	0.104841
0.0497925	0.0522971	0.0462758	0.0734749	0.0893477	0.105215
0.0482676	0.0560535	0.0446644	0.0658814	0.104365	0.127755
0.0479431	0.0587789	0.0474988	0.0647085	0.0909104	0.120255
0.0508058	0.0590342	0.052396	0.0686535	0.0813208	0.112308
0.0476566	0.0539665	0.0533977	0.0744712	0.0919522	0.111286
0.0440509	0.0542722	0.0485777	0.0738195	0.100574	0.107456
0.0531635	0.0496637	0.0474915	0.0675507	0.0924654	0.111595
0.047179	0.0579044	0.0548418	0.0698667	0.0929037	0.115318
0.0508229	0.0586389	0.0528562	0.0758607	0.0963447	0.103019
0.0498087	0.0567831	0.0501166	0.0711168	0.0976466	0.105891
0.0481454	0.0552278	0.0577322	0.0680256	0.0977583	0.0936925
0.046174	0.0575535	0.0557488	0.0736459	0.0863935	0.0965442
0.0502772	0.0566675	0.0554392	0.0872989	0.0865375	0.0888755
0.0478592	0.0552593	0.0487687	0.086805	0.0864736	0.0934522
0.0446064	0.0501812	0.0450285	0.0895868	0.0762818	0.0973063
0.0443364	0.0509636	0.050679	0.0760804	0.0918183	0.09543
0.0470343	0.052371	0.0590684	0.0887753	0.101095	0.0911815
0.0471488	0.050218	0.0528791	0.0858912	0.078536	0.099175
0.0466366	0.0478522	0.0586042	0.0855388	0.0713108	0.0951151
0.0454594	0.0511285	0.0564386	0.084261	0.0765464	0.0917254
0.0453492	0.0535069	0.0464263	0.0855914	0.078442	0.0976875
0.0477182	0.0478399	0.0460975	0.0789411	0.0870685	0.110114
0.0534571	0.0497088	0.0501731	0.0768436	0.092302	0.104446
0.0546795	0.0551848	0.0491325	0.0830475	0.0998652	0.106597
0.0458214	0.0545099	0.050394	0.0791677	0.0938106	0.112469
0.0476924	0.0503304	0.046924	0.0801779	0.100547	0.110082
0.0550897	0.051321	0.0492523	0.065977	0.089762	0.106197
0.0499659	0.054061	0.0459872	0.0678321	0.0896788	0.109874
0.0525829	0.0475841	0.0503716	0.0666046	0.0829199	0.113938
0.052169	0.0523505	0.0502989	0.0845481	0.103924	0.116934
0.0512425	0.0513433	0.0518361	0.0888557	0.103932	0.103281
0.0499207	0.0485805	0.0587849	0.0813102	0.0971567	0.0932652
0.0516431	0.0494452	0.0564871	0.0728719	0.0810748	0.0958772
0.0526017	0.0504573	0.0550148	0.0845458	0.107763	0.104365
0.0471461	0.0535858	0.0533767	0.0767187	0.0896883	0.106208
0.0551395	0.0484709	0.053821	0.0781878	0.102707	0.107208
0.0509883	0.0527111	0.0599739	0.0687698	0.09633	0.107506
0.0497348	0.0506209	0.0588406	0.0677714	0.0866407	0.101839
0.0518087	0.0520849	0.0533304	0.0684378	0.0901674	0.106416
0.0510506	0.0506526	0.0617894	0.0748236	0.0933147	0.100084
0.0490632	0.0540843	0.064092	0.077034	0.088396	0.0987377
0.0492817	0.054348	0.0701223	0.0660086	0.10478	0.109495
0.0488808	0.050603	0.0561918	0.063566	0.0863051	0.0974508
0.0513693	0.0520504	0.052007	0.0615296	0.0858716	0.0957031
0.0438525	0.0486274	0.0553067	0.0568153	0.0844772	0.110643
0.0473258	0.0513107	0.0546245	0.0682457	0.0907992	0.108445
0.0488644	0.0509814	0.0529484	0.0793319	0.0874221	0.107855
0.0468424	0.0538076	0.0523985	0.0737371	0.0983385	0.0955647
0.0503669	0.0544335	0.0540594	0.0733425	0.0865219	0.113207
0.0465044	0.0518128	0.0466702	0.0663404	0.0838007	0.11249
0.047811	0.0520482	0.0488597	0.0734156	0.0854032	0.11413
0.0426373	0.0497155	0.0513213	0.0716513	0.092656	0.108905
0.0499335	0.0557491	0.0501245	0.0763447	0.0705758	0.100265
0.0485506	0.0563593	0.0485762	0.06999	0.0695524	0.10497
0.0475564	0.0531503	0.0490097	0.076973	0.0725306	0.10702
0.0470605	0.0510165	0.0533089	0.0809748	0.0907137	0.10824
0.0479434	0.0601201	0.0595982	0.0744333	0.09429	0.102614
0.0514357	0.0549827	0.0586341	0.0819983	0.0869422	0.109024
0.0531823	0.0533672	0.0563868	0.0776577	0.103062	0.113754
0.0532557	0.0498257	0.0472447	0.0808372	0.0871019	0.106353
0.0499614	0.0508096	0.0493523	0.0784909	0.0825115	0.100263
0.0487764	0.0543629	0.0579847	0.084083	0.0860206	0.102799
0.0531202	0.0518782	0.058829	0.0823354	0.0845835	0.113137
0.0521237	0.0561178	0.0562165	0.0859053	0.0779602	0.115241
0.0480691	0.0543395	0.053467	0.0787448	0.0862899	0.0984383
0.0517311	0.0514555	0.0483453	0.0782285	0.0867774	0.102916
0.0533123	0.0498876	0.0468459	0.0842691	0.0935065	0.0825621
0.0452687	0.0498691	0.066278	0.0852103	0.0887747	0.0854625
0.0502545	0.0537518	0.0582879	0.0768742	0.101574	0.0851551
0.0569325	0.0518393	0.0522774	0.086718	0.0811953	0.0999463
0.0475857	0.0507426	0.0518008	0.080575	0.0912149	0.0999515
0.0546905	0.0502501	0.065515	0.0881457	0.0811707	0.104136
0.0457277	0.0490396	0.0473261	0.0806133	0.0803102	0.113165
0.0484416	0.0520643	0.0463836	0.0889862	0.0990715	0.120859
0.0485545	0.0517651	0.0539942	0.0882647	0.0895499	0.129148
0.0523966	0.0516599	0.0564302	0.0779842	0.0776738	0.122747

## Sheet: Figure 5
	GC	HD	MI	OM	PK	SI			* This item corresponds to the "Tot_matrix" object in the simmap R script
GC	0	0	9.55	1.25	49.85	0
HD	3.45	0	7.4	65.15	8.05	3.5
MI	45.75	6.4	0	62.5	108.75	2.35
OM	0	35.05	141	0	44.35	17.55
PK	26.3	10.05	95.15	36.85	0	0
SI	7.5	7	40.35	34.05	6.75	0

## Sheet: Supplementary Figure 1a
FeatureProc	meanGain	uppGain	lowGain
Troph	0.227338	0.233808	0.221697
Size	0.19981	0.211251	0.188583
Range	0.165917	0.171865	0.160534
SST	0.127242	0.132273	0.121774
DistI	0.100755	0.105867	0.0956411
Pprod	0.099078	0.104158	0.0935024
Posit	0.0368614	0.0412086	0.0324594
Activ	0.0261351	0.028926	0.0230061
Ocean	0.0168851	0.0211319	0.011657

## Sheet: Supplementary Figure 1b
Trophic	Size	Iteration	Diversification
GC	24.5263	Boot1	0.108944
HD	24.5263	Boot1	0.143086
MI	24.5263	Boot1	0.0912719
OM	24.5263	Boot1	0.129385
PK	24.5263	Boot1	0.12107
SI	24.5263	Boot1	0.116343
GC	24.5263	Boot2	0.107973
HD	24.5263	Boot2	0.135969
MI	24.5263	Boot2	0.0886942
OM	24.5263	Boot2	0.116022
PK	24.5263	Boot2	0.129679
SI	24.5263	Boot2	0.120315
GC	24.5263	Boot3	0.111241
HD	24.5263	Boot3	0.137746
MI	24.5263	Boot3	0.087366
OM	24.5263	Boot3	0.123629
PK	24.5263	Boot3	0.116804
SI	24.5263	Boot3	0.120286
GC	24.5263	Boot4	0.120059
HD	24.5263	Boot4	0.132025
MI	24.5263	Boot4	0.0874221
OM	24.5263	Boot4	0.12695
PK	24.5263	Boot4	0.127916
SI	24.5263	Boot4	0.12354
GC	24.5263	Boot5	0.114555
HD	24.5263	Boot5	0.128071
MI	24.5263	Boot5	0.100173
OM	24.5263	Boot5	0.122174
PK	24.5263	Boot5	0.115721
SI	24.5263	Boot5	0.114555
GC	24.5263	Boot6	0.115181
HD	24.5263	Boot6	0.132595
MI	24.5263	Boot6	0.0841274
OM	24.5263	Boot6	0.123316
PK	24.5263	Boot6	0.130547
SI	24.5263	Boot6	0.115181
GC	24.5263	Boot7	0.11966
HD	24.5263	Boot7	0.137554
MI	24.5263	Boot7	0.0953483
OM	24.5263	Boot7	0.123462
PK	24.5263	Boot7	0.124505
SI	24.5263	Boot7	0.126016
GC	24.5263	Boot8	0.107433
HD	24.5263	Boot8	0.142208
MI	24.5263	Boot8	0.090303
OM	24.5263	Boot8	0.111294
PK	24.5263	Boot8	0.111603
SI	24.5263	Boot8	0.107433
GC	24.5263	Boot9	0.113043
HD	24.5263	Boot9	0.128092
MI	24.5263	Boot9	0.0943368
OM	24.5263	Boot9	0.14172
PK	24.5263	Boot9	0.131228
SI	24.5263	Boot9	0.120069
GC	24.5263	Boot10	0.119165
HD	24.5263	Boot10	0.14894
MI	24.5263	Boot10	0.0844375
OM	24.5263	Boot10	0.136975
PK	24.5263	Boot10	0.131086
SI	24.5263	Boot10	0.123461
GC	24.5263	Boot11	0.129727
HD	24.5263	Boot11	0.138209
MI	24.5263	Boot11	0.10348
OM	24.5263	Boot11	0.132416
PK	24.5263	Boot11	0.140934
SI	24.5263	Boot11	0.133443
GC	24.5263	Boot12	0.120778
HD	24.5263	Boot12	0.145721
MI	24.5263	Boot12	0.100112
OM	24.5263	Boot12	0.126828
PK	24.5263	Boot12	0.123547
SI	24.5263	Boot12	0.123654
GC	24.5263	Boot13	0.108061
HD	24.5263	Boot13	0.129425
MI	24.5263	Boot13	0.0887316
OM	24.5263	Boot13	0.127268
PK	24.5263	Boot13	0.108281
SI	24.5263	Boot13	0.108061
GC	24.5263	Boot14	0.120945
HD	24.5263	Boot14	0.123938
MI	24.5263	Boot14	0.0994471
OM	24.5263	Boot14	0.127056
PK	24.5263	Boot14	0.13371
SI	24.5263	Boot14	0.128177
GC	24.5263	Boot15	0.130287
HD	24.5263	Boot15	0.14146
MI	24.5263	Boot15	0.103485
OM	24.5263	Boot15	0.140771
PK	24.5263	Boot15	0.133379
SI	24.5263	Boot15	0.130287
GC	24.5263	Boot16	0.105697
HD	24.5263	Boot16	0.132672
MI	24.5263	Boot16	0.0842162
OM	24.5263	Boot16	0.11409
PK	24.5263	Boot16	0.126691
SI	24.5263	Boot16	0.117959
GC	24.5263	Boot17	0.114023
HD	24.5263	Boot17	0.155349
MI	24.5263	Boot17	0.0897344
OM	24.5263	Boot17	0.123543
PK	24.5263	Boot17	0.131935
SI	24.5263	Boot17	0.127224
GC	24.5263	Boot18	0.118192
HD	24.5263	Boot18	0.138595
MI	24.5263	Boot18	0.0952874
OM	24.5263	Boot18	0.128621
PK	24.5263	Boot18	0.127827
SI	24.5263	Boot18	0.118192
GC	24.5263	Boot19	0.121506
HD	24.5263	Boot19	0.144106
MI	24.5263	Boot19	0.091582
OM	24.5263	Boot19	0.130465
PK	24.5263	Boot19	0.116996
SI	24.5263	Boot19	0.125488
GC	24.5263	Boot20	0.114142
HD	24.5263	Boot20	0.143527
MI	24.5263	Boot20	0.0875837
OM	24.5263	Boot20	0.141046
PK	24.5263	Boot20	0.117408
SI	24.5263	Boot20	0.119847
GC	24.5263	Boot21	0.135036
HD	24.5263	Boot21	0.156397
MI	24.5263	Boot21	0.104236
OM	24.5263	Boot21	0.146239
PK	24.5263	Boot21	0.127035
SI	24.5263	Boot21	0.143152
GC	24.5263	Boot22	0.108897
HD	24.5263	Boot22	0.128689
MI	24.5263	Boot22	0.0915121
OM	24.5263	Boot22	0.111177
PK	24.5263	Boot22	0.135855
SI	24.5263	Boot22	0.11538
GC	24.5263	Boot23	0.111856
HD	24.5263	Boot23	0.132305
MI	24.5263	Boot23	0.081809
OM	24.5263	Boot23	0.128219
PK	24.5263	Boot23	0.116812
SI	24.5263	Boot23	0.111856
GC	24.5263	Boot24	0.118551
HD	24.5263	Boot24	0.140538
MI	24.5263	Boot24	0.0973481
OM	24.5263	Boot24	0.120886
PK	24.5263	Boot24	0.125538
SI	24.5263	Boot24	0.130992
GC	24.5263	Boot25	0.110656
HD	24.5263	Boot25	0.143506
MI	24.5263	Boot25	0.0822527
OM	24.5263	Boot25	0.12082
PK	24.5263	Boot25	0.114416
SI	24.5263	Boot25	0.118863
GC	24.5263	Boot26	0.121371
HD	24.5263	Boot26	0.137317
MI	24.5263	Boot26	0.0953688
OM	24.5263	Boot26	0.129919
PK	24.5263	Boot26	0.13156
SI	24.5263	Boot26	0.124357
GC	24.5263	Boot27	0.12549
HD	24.5263	Boot27	0.139967
MI	24.5263	Boot27	0.0968108
OM	24.5263	Boot27	0.129865
PK	24.5263	Boot27	0.138972
SI	24.5263	Boot27	0.128138
GC	24.5263	Boot28	0.113072
HD	24.5263	Boot28	0.13513
MI	24.5263	Boot28	0.0898409
OM	24.5263	Boot28	0.124287
PK	24.5263	Boot28	0.119025
SI	24.5263	Boot28	0.113072
GC	24.5263	Boot29	0.114008
HD	24.5263	Boot29	0.141552
MI	24.5263	Boot29	0.0860512
OM	24.5263	Boot29	0.114853
PK	24.5263	Boot29	0.134419
SI	24.5263	Boot29	0.130147
GC	24.5263	Boot30	0.13289
HD	24.5263	Boot30	0.153679
MI	24.5263	Boot30	0.101296
OM	24.5263	Boot30	0.137707
PK	24.5263	Boot30	0.129755
SI	24.5263	Boot30	0.13289
GC	24.5263	Boot31	0.121715
HD	24.5263	Boot31	0.136794
MI	24.5263	Boot31	0.0978873
OM	24.5263	Boot31	0.124408
PK	24.5263	Boot31	0.135784
SI	24.5263	Boot31	0.122943
GC	24.5263	Boot32	0.120968
HD	24.5263	Boot32	0.139705
MI	24.5263	Boot32	0.0808178
OM	24.5263	Boot32	0.130472
PK	24.5263	Boot32	0.122383
SI	24.5263	Boot32	0.120968
GC	24.5263	Boot33	0.112026
HD	24.5263	Boot33	0.138995
MI	24.5263	Boot33	0.0876962
OM	24.5263	Boot33	0.12077
PK	24.5263	Boot33	0.113987
SI	24.5263	Boot33	0.112026
GC	24.5263	Boot34	0.104255
HD	24.5263	Boot34	0.130277
MI	24.5263	Boot34	0.0832902
OM	24.5263	Boot34	0.119906
PK	24.5263	Boot34	0.11848
SI	24.5263	Boot34	0.104255
GC	24.5263	Boot35	0.111579
HD	24.5263	Boot35	0.140813
MI	24.5263	Boot35	0.0869261
OM	24.5263	Boot35	0.121116
PK	24.5263	Boot35	0.117002
SI	24.5263	Boot35	0.111579
GC	24.5263	Boot36	0.115997
HD	24.5263	Boot36	0.134414
MI	24.5263	Boot36	0.0932354
OM	24.5263	Boot36	0.122183
PK	24.5263	Boot36	0.123404
SI	24.5263	Boot36	0.115997
GC	24.5263	Boot37	0.128619
HD	24.5263	Boot37	0.133542
MI	24.5263	Boot37	0.0920641
OM	24.5263	Boot37	0.133885
PK	24.5263	Boot37	0.134658
SI	24.5263	Boot37	0.128619
GC	24.5263	Boot38	0.114213
HD	24.5263	Boot38	0.140481
MI	24.5263	Boot38	0.0844244
OM	24.5263	Boot38	0.125974
PK	24.5263	Boot38	0.12833
SI	24.5263	Boot38	0.116457
GC	24.5263	Boot39	0.120528
HD	24.5263	Boot39	0.139477
MI	24.5263	Boot39	0.0869053
OM	24.5263	Boot39	0.116579
PK	24.5263	Boot39	0.132284
SI	24.5263	Boot39	0.120528
GC	24.5263	Boot40	0.111205
HD	24.5263	Boot40	0.126066
MI	24.5263	Boot40	0.0946366
OM	24.5263	Boot40	0.116612
PK	24.5263	Boot40	0.113132
SI	24.5263	Boot40	0.111205
GC	24.5263	Boot41	0.116334
HD	24.5263	Boot41	0.13251
MI	24.5263	Boot41	0.0972822
OM	24.5263	Boot41	0.120118
PK	24.5263	Boot41	0.118439
SI	24.5263	Boot41	0.116334
GC	24.5263	Boot42	0.108459
HD	24.5263	Boot42	0.130059
MI	24.5263	Boot42	0.0867361
OM	24.5263	Boot42	0.112536
PK	24.5263	Boot42	0.112411
SI	24.5263	Boot42	0.116166
GC	24.5263	Boot43	0.116927
HD	24.5263	Boot43	0.136047
MI	24.5263	Boot43	0.0951449
OM	24.5263	Boot43	0.12162
PK	24.5263	Boot43	0.124427
SI	24.5263	Boot43	0.116927
GC	24.5263	Boot44	0.106375
HD	24.5263	Boot44	0.1328
MI	24.5263	Boot44	0.085049
OM	24.5263	Boot44	0.111751
PK	24.5263	Boot44	0.126918
SI	24.5263	Boot44	0.106375
GC	24.5263	Boot45	0.106697
HD	24.5263	Boot45	0.131667
MI	24.5263	Boot45	0.0878271
OM	24.5263	Boot45	0.11199
PK	24.5263	Boot45	0.118695
SI	24.5263	Boot45	0.111235
GC	24.5263	Boot46	0.118635
HD	24.5263	Boot46	0.140552
MI	24.5263	Boot46	0.0957027
OM	24.5263	Boot46	0.132808
PK	24.5263	Boot46	0.127613
SI	24.5263	Boot46	0.126314
GC	24.5263	Boot47	0.12704
HD	24.5263	Boot47	0.148158
MI	24.5263	Boot47	0.115056
OM	24.5263	Boot47	0.131003
PK	24.5263	Boot47	0.130908
SI	24.5263	Boot47	0.12704
GC	24.5263	Boot48	0.116465
HD	24.5263	Boot48	0.140895
MI	24.5263	Boot48	0.0987789
OM	24.5263	Boot48	0.12361
PK	24.5263	Boot48	0.121998
SI	24.5263	Boot48	0.116465
GC	24.5263	Boot49	0.105042
HD	24.5263	Boot49	0.124876
MI	24.5263	Boot49	0.0866923
OM	24.5263	Boot49	0.120526
PK	24.5263	Boot49	0.118483
SI	24.5263	Boot49	0.109181
GC	24.5263	Boot50	0.104425
HD	24.5263	Boot50	0.148649
MI	24.5263	Boot50	0.0819124
OM	24.5263	Boot50	0.114523
PK	24.5263	Boot50	0.125194
SI	24.5263	Boot50	0.118666
GC	24.5263	Boot51	0.11233
HD	24.5263	Boot51	0.137801
MI	24.5263	Boot51	0.0855535
OM	24.5263	Boot51	0.113491
PK	24.5263	Boot51	0.121025
SI	24.5263	Boot51	0.123833
GC	24.5263	Boot52	0.123959
HD	24.5263	Boot52	0.147818
MI	24.5263	Boot52	0.0929979
OM	24.5263	Boot52	0.127038
PK	24.5263	Boot52	0.134198
SI	24.5263	Boot52	0.123959
GC	24.5263	Boot53	0.125827
HD	24.5263	Boot53	0.144868
MI	24.5263	Boot53	0.0960467
OM	24.5263	Boot53	0.139223
PK	24.5263	Boot53	0.139539
SI	24.5263	Boot53	0.129884
GC	24.5263	Boot54	0.117269
HD	24.5263	Boot54	0.133972
MI	24.5263	Boot54	0.102378
OM	24.5263	Boot54	0.118573
PK	24.5263	Boot54	0.119467
SI	24.5263	Boot54	0.117269
GC	24.5263	Boot55	0.117122
HD	24.5263	Boot55	0.135941
MI	24.5263	Boot55	0.086137
OM	24.5263	Boot55	0.13498
PK	24.5263	Boot55	0.126144
SI	24.5263	Boot55	0.121574
GC	24.5263	Boot56	0.121147
HD	24.5263	Boot56	0.136946
MI	24.5263	Boot56	0.0905838
OM	24.5263	Boot56	0.129624
PK	24.5263	Boot56	0.126055
SI	24.5263	Boot56	0.121147
GC	24.5263	Boot57	0.109568
HD	24.5263	Boot57	0.131719
MI	24.5263	Boot57	0.0879931
OM	24.5263	Boot57	0.113854
PK	24.5263	Boot57	0.134751
SI	24.5263	Boot57	0.125427
GC	24.5263	Boot58	0.128204
HD	24.5263	Boot58	0.119294
MI	24.5263	Boot58	0.0864105
OM	24.5263	Boot58	0.14392
PK	24.5263	Boot58	0.153792
SI	24.5263	Boot58	0.120414
GC	24.5263	Boot59	0.128749
HD	24.5263	Boot59	0.158049
MI	24.5263	Boot59	0.0992074
OM	24.5263	Boot59	0.133572
PK	24.5263	Boot59	0.13468
SI	24.5263	Boot59	0.128749
GC	24.5263	Boot60	0.113193
HD	24.5263	Boot60	0.12652
MI	24.5263	Boot60	0.0807939
OM	24.5263	Boot60	0.118425
PK	24.5263	Boot60	0.125957
SI	24.5263	Boot60	0.127364
GC	24.5263	Boot61	0.113587
HD	24.5263	Boot61	0.137145
MI	24.5263	Boot61	0.0898746
OM	24.5263	Boot61	0.124287
PK	24.5263	Boot61	0.120283
SI	24.5263	Boot61	0.113587
GC	24.5263	Boot62	0.131368
HD	24.5263	Boot62	0.135669
MI	24.5263	Boot62	0.0924225
OM	24.5263	Boot62	0.144131
PK	24.5263	Boot62	0.135197
SI	24.5263	Boot62	0.131368
GC	24.5263	Boot63	0.111668
HD	24.5263	Boot63	0.136262
MI	24.5263	Boot63	0.086405
OM	24.5263	Boot63	0.120523
PK	24.5263	Boot63	0.119014
SI	24.5263	Boot63	0.117903
GC	24.5263	Boot64	0.114171
HD	24.5263	Boot64	0.147271
MI	24.5263	Boot64	0.10155
OM	24.5263	Boot64	0.121656
PK	24.5263	Boot64	0.11379
SI	24.5263	Boot64	0.114171
GC	24.5263	Boot65	0.113258
HD	24.5263	Boot65	0.13018
MI	24.5263	Boot65	0.0880526
OM	24.5263	Boot65	0.125069
PK	24.5263	Boot65	0.117732
SI	24.5263	Boot65	0.116965
GC	24.5263	Boot66	0.117824
HD	24.5263	Boot66	0.148893
MI	24.5263	Boot66	0.100291
OM	24.5263	Boot66	0.120739
PK	24.5263	Boot66	0.118634
SI	24.5263	Boot66	0.119752
GC	24.5263	Boot67	0.123515
HD	24.5263	Boot67	0.135037
MI	24.5263	Boot67	0.100386
OM	24.5263	Boot67	0.129956
PK	24.5263	Boot67	0.123043
SI	24.5263	Boot67	0.123515
GC	24.5263	Boot68	0.119579
HD	24.5263	Boot68	0.135357
MI	24.5263	Boot68	0.0913496
OM	24.5263	Boot68	0.12876
PK	24.5263	Boot68	0.127811
SI	24.5263	Boot68	0.119579
GC	24.5263	Boot69	0.11097
HD	24.5263	Boot69	0.12631
MI	24.5263	Boot69	0.0949846
OM	24.5263	Boot69	0.116013
PK	24.5263	Boot69	0.124863
SI	24.5263	Boot69	0.117029
GC	24.5263	Boot70	0.123877
HD	24.5263	Boot70	0.152567
MI	24.5263	Boot70	0.0968591
OM	24.5263	Boot70	0.126626
PK	24.5263	Boot70	0.122637
SI	24.5263	Boot70	0.125625
GC	24.5263	Boot71	0.135487
HD	24.5263	Boot71	0.132465
MI	24.5263	Boot71	0.084127
OM	24.5263	Boot71	0.144708
PK	24.5263	Boot71	0.154602
SI	24.5263	Boot71	0.135487
GC	24.5263	Boot72	0.121789
HD	24.5263	Boot72	0.134666
MI	24.5263	Boot72	0.0949693
OM	24.5263	Boot72	0.136324
PK	24.5263	Boot72	0.119843
SI	24.5263	Boot72	0.121789
GC	24.5263	Boot73	0.107982
HD	24.5263	Boot73	0.142994
MI	24.5263	Boot73	0.0892698
OM	24.5263	Boot73	0.12221
PK	24.5263	Boot73	0.119728
SI	24.5263	Boot73	0.107982
GC	24.5263	Boot74	0.118092
HD	24.5263	Boot74	0.137188
MI	24.5263	Boot74	0.0836939
OM	24.5263	Boot74	0.120014
PK	24.5263	Boot74	0.122106
SI	24.5263	Boot74	0.118092
GC	24.5263	Boot75	0.116411
HD	24.5263	Boot75	0.168988
MI	24.5263	Boot75	0.0989613
OM	24.5263	Boot75	0.119622
PK	24.5263	Boot75	0.145206
SI	24.5263	Boot75	0.116411
GC	24.5263	Boot76	0.116684
HD	24.5263	Boot76	0.143331
MI	24.5263	Boot76	0.10278
OM	24.5263	Boot76	0.121454
PK	24.5263	Boot76	0.12097
SI	24.5263	Boot76	0.116684
GC	24.5263	Boot77	0.105984
HD	24.5263	Boot77	0.128078
MI	24.5263	Boot77	0.0962667
OM	24.5263	Boot77	0.107937
PK	24.5263	Boot77	0.112775
SI	24.5263	Boot77	0.105984
GC	24.5263	Boot78	0.129585
HD	24.5263	Boot78	0.12519
MI	24.5263	Boot78	0.104895
OM	24.5263	Boot78	0.131587
PK	24.5263	Boot78	0.138143
SI	24.5263	Boot78	0.130896
GC	24.5263	Boot79	0.104947
HD	24.5263	Boot79	0.147528
MI	24.5263	Boot79	0.0857826
OM	24.5263	Boot79	0.113562
PK	24.5263	Boot79	0.116203
SI	24.5263	Boot79	0.116567
GC	24.5263	Boot80	0.118234
HD	24.5263	Boot80	0.145466
MI	24.5263	Boot80	0.0956393
OM	24.5263	Boot80	0.130855
PK	24.5263	Boot80	0.123215
SI	24.5263	Boot80	0.122607
GC	24.5263	Boot81	0.113389
HD	24.5263	Boot81	0.128016
MI	24.5263	Boot81	0.0964632
OM	24.5263	Boot81	0.119716
PK	24.5263	Boot81	0.125612
SI	24.5263	Boot81	0.107025
GC	24.5263	Boot82	0.112443
HD	24.5263	Boot82	0.128268
MI	24.5263	Boot82	0.087441
OM	24.5263	Boot82	0.118714
PK	24.5263	Boot82	0.121492
SI	24.5263	Boot82	0.112443
GC	24.5263	Boot83	0.119181
HD	24.5263	Boot83	0.163617
MI	24.5263	Boot83	0.0946637
OM	24.5263	Boot83	0.125331
PK	24.5263	Boot83	0.126051
SI	24.5263	Boot83	0.130325
GC	24.5263	Boot84	0.121119
HD	24.5263	Boot84	0.134045
MI	24.5263	Boot84	0.0814039
OM	24.5263	Boot84	0.135662
PK	24.5263	Boot84	0.128815
SI	24.5263	Boot84	0.122661
GC	24.5263	Boot85	0.117992
HD	24.5263	Boot85	0.139971
MI	24.5263	Boot85	0.0954654
OM	24.5263	Boot85	0.119942
PK	24.5263	Boot85	0.129516
SI	24.5263	Boot85	0.117992
GC	24.5263	Boot86	0.115859
HD	24.5263	Boot86	0.133884
MI	24.5263	Boot86	0.0863716
OM	24.5263	Boot86	0.124477
PK	24.5263	Boot86	0.119955
SI	24.5263	Boot86	0.115859
GC	24.5263	Boot87	0.114254
HD	24.5263	Boot87	0.143528
MI	24.5263	Boot87	0.0898115
OM	24.5263	Boot87	0.121019
PK	24.5263	Boot87	0.125221
SI	24.5263	Boot87	0.12153
GC	24.5263	Boot88	0.118563
HD	24.5263	Boot88	0.125503
MI	24.5263	Boot88	0.09811
OM	24.5263	Boot88	0.119267
PK	24.5263	Boot88	0.129604
SI	24.5263	Boot88	0.118563
GC	24.5263	Boot89	0.119933
HD	24.5263	Boot89	0.141357
MI	24.5263	Boot89	0.0991363
OM	24.5263	Boot89	0.129689
PK	24.5263	Boot89	0.126299
SI	24.5263	Boot89	0.119933
GC	24.5263	Boot90	0.105311
HD	24.5263	Boot90	0.125223
MI	24.5263	Boot90	0.0863136
OM	24.5263	Boot90	0.113976
PK	24.5263	Boot90	0.122505
SI	24.5263	Boot90	0.116725
GC	24.5263	Boot91	0.116159
HD	24.5263	Boot91	0.134786
MI	24.5263	Boot91	0.102221
OM	24.5263	Boot91	0.125011
PK	24.5263	Boot91	0.115394
SI	24.5263	Boot91	0.116159
GC	24.5263	Boot92	0.113662
HD	24.5263	Boot92	0.138624
MI	24.5263	Boot92	0.0939806
OM	24.5263	Boot92	0.122979
PK	24.5263	Boot92	0.117553
SI	24.5263	Boot92	0.113662
GC	24.5263	Boot93	0.123597
HD	24.5263	Boot93	0.130975
MI	24.5263	Boot93	0.0916082
OM	24.5263	Boot93	0.135683
PK	24.5263	Boot93	0.121548
SI	24.5263	Boot93	0.123597
GC	24.5263	Boot94	0.115368
HD	24.5263	Boot94	0.14828
MI	24.5263	Boot94	0.0962418
OM	24.5263	Boot94	0.116954
PK	24.5263	Boot94	0.122233
SI	24.5263	Boot94	0.116971
GC	24.5263	Boot95	0.107081
HD	24.5263	Boot95	0.137192
MI	24.5263	Boot95	0.0935615
OM	24.5263	Boot95	0.122187
PK	24.5263	Boot95	0.115365
SI	24.5263	Boot95	0.107062
GC	24.5263	Boot96	0.112404
HD	24.5263	Boot96	0.129919
MI	24.5263	Boot96	0.0927102
OM	24.5263	Boot96	0.116513
PK	24.5263	Boot96	0.125969
SI	24.5263	Boot96	0.112404
GC	24.5263	Boot97	0.110878
HD	24.5263	Boot97	0.156607
MI	24.5263	Boot97	0.0856879
OM	24.5263	Boot97	0.121498
PK	24.5263	Boot97	0.117941
SI	24.5263	Boot97	0.110878
GC	24.5263	Boot98	0.110774
HD	24.5263	Boot98	0.126294
MI	24.5263	Boot98	0.0898373
OM	24.5263	Boot98	0.125241
PK	24.5263	Boot98	0.119577
SI	24.5263	Boot98	0.110774
GC	24.5263	Boot99	0.112678
HD	24.5263	Boot99	0.133186
MI	24.5263	Boot99	0.096576
OM	24.5263	Boot99	0.131712
PK	24.5263	Boot99	0.124578
SI	24.5263	Boot99	0.129945
GC	24.5263	Boot100	0.112383
HD	24.5263	Boot100	0.136251
MI	24.5263	Boot100	0.0919462
OM	24.5263	Boot100	0.112642
PK	24.5263	Boot100	0.126908
SI	24.5263	Boot100	0.124562
GC	24.5263	Boot101	0.121802
HD	24.5263	Boot101	0.142957
MI	24.5263	Boot101	0.09359
OM	24.5263	Boot101	0.138404
PK	24.5263	Boot101	0.134221
SI	24.5263	Boot101	0.121802
GC	24.5263	Boot102	0.104036
HD	24.5263	Boot102	0.11641
MI	24.5263	Boot102	0.0887872
OM	24.5263	Boot102	0.109241
PK	24.5263	Boot102	0.109562
SI	24.5263	Boot102	0.109868
GC	24.5263	Boot103	0.119223
HD	24.5263	Boot103	0.135824
MI	24.5263	Boot103	0.0991334
OM	24.5263	Boot103	0.127664
PK	24.5263	Boot103	0.117271
SI	24.5263	Boot103	0.119223
GC	24.5263	Boot104	0.116394
HD	24.5263	Boot104	0.14365
MI	24.5263	Boot104	0.0952226
OM	24.5263	Boot104	0.130419
PK	24.5263	Boot104	0.124482
SI	24.5263	Boot104	0.116394
GC	24.5263	Boot105	0.123483
HD	24.5263	Boot105	0.132966
MI	24.5263	Boot105	0.0929605
OM	24.5263	Boot105	0.133413
PK	24.5263	Boot105	0.12064
SI	24.5263	Boot105	0.123483
GC	24.5263	Boot106	0.110891
HD	24.5263	Boot106	0.119978
MI	24.5263	Boot106	0.0884172
OM	24.5263	Boot106	0.126012
PK	24.5263	Boot106	0.117226
SI	24.5263	Boot106	0.110891
GC	24.5263	Boot107	0.121368
HD	24.5263	Boot107	0.130774
MI	24.5263	Boot107	0.0937154
OM	24.5263	Boot107	0.131536
PK	24.5263	Boot107	0.122357
SI	24.5263	Boot107	0.124276
GC	24.5263	Boot108	0.104623
HD	24.5263	Boot108	0.12339
MI	24.5263	Boot108	0.0845471
OM	24.5263	Boot108	0.109908
PK	24.5263	Boot108	0.1133
SI	24.5263	Boot108	0.104623
GC	24.5263	Boot109	0.112107
HD	24.5263	Boot109	0.121452
MI	24.5263	Boot109	0.0861997
OM	24.5263	Boot109	0.124525
PK	24.5263	Boot109	0.11727
SI	24.5263	Boot109	0.112107
GC	24.5263	Boot110	0.102777
HD	24.5263	Boot110	0.125549
MI	24.5263	Boot110	0.0930153
OM	24.5263	Boot110	0.107687
PK	24.5263	Boot110	0.106469
SI	24.5263	Boot110	0.102777
GC	24.5263	Boot111	0.124633
HD	24.5263	Boot111	0.136501
MI	24.5263	Boot111	0.102355
OM	24.5263	Boot111	0.131643
PK	24.5263	Boot111	0.130758
SI	24.5263	Boot111	0.124633
GC	24.5263	Boot112	0.116168
HD	24.5263	Boot112	0.130355
MI	24.5263	Boot112	0.095453
OM	24.5263	Boot112	0.122755
PK	24.5263	Boot112	0.123662
SI	24.5263	Boot112	0.116168
GC	24.5263	Boot113	0.120784
HD	24.5263	Boot113	0.135311
MI	24.5263	Boot113	0.0908132
OM	24.5263	Boot113	0.126094
PK	24.5263	Boot113	0.125113
SI	24.5263	Boot113	0.124363
GC	24.5263	Boot114	0.115585
HD	24.5263	Boot114	0.136652
MI	24.5263	Boot114	0.0835199
OM	24.5263	Boot114	0.118577
PK	24.5263	Boot114	0.130789
SI	24.5263	Boot114	0.1173
GC	24.5263	Boot115	0.111228
HD	24.5263	Boot115	0.13057
MI	24.5263	Boot115	0.0821368
OM	24.5263	Boot115	0.128678
PK	24.5263	Boot115	0.125157
SI	24.5263	Boot115	0.111228
GC	24.5263	Boot116	0.100805
HD	24.5263	Boot116	0.108595
MI	24.5263	Boot116	0.0827535
OM	24.5263	Boot116	0.110664
PK	24.5263	Boot116	0.104101
SI	24.5263	Boot116	0.102643
GC	24.5263	Boot117	0.115934
HD	24.5263	Boot117	0.123351
MI	24.5263	Boot117	0.0909833
OM	24.5263	Boot117	0.11968
PK	24.5263	Boot117	0.138441
SI	24.5263	Boot117	0.115934
GC	24.5263	Boot118	0.105204
HD	24.5263	Boot118	0.1335
MI	24.5263	Boot118	0.0828589
OM	24.5263	Boot118	0.110863
PK	24.5263	Boot118	0.110148
SI	24.5263	Boot118	0.105204
GC	24.5263	Boot119	0.120688
HD	24.5263	Boot119	0.13667
MI	24.5263	Boot119	0.0913853
OM	24.5263	Boot119	0.121711
PK	24.5263	Boot119	0.128235
SI	24.5263	Boot119	0.127603
GC	24.5263	Boot120	0.107083
HD	24.5263	Boot120	0.137898
MI	24.5263	Boot120	0.0871229
OM	24.5263	Boot120	0.12313
PK	24.5263	Boot120	0.121518
SI	24.5263	Boot120	0.110256
GC	24.5263	Boot121	0.122761
HD	24.5263	Boot121	0.127475
MI	24.5263	Boot121	0.0870934
OM	24.5263	Boot121	0.133596
PK	24.5263	Boot121	0.11974
SI	24.5263	Boot121	0.124028
GC	24.5263	Boot122	0.113194
HD	24.5263	Boot122	0.131251
MI	24.5263	Boot122	0.109967
OM	24.5263	Boot122	0.120081
PK	24.5263	Boot122	0.131074
SI	24.5263	Boot122	0.113194
GC	24.5263	Boot123	0.119607
HD	24.5263	Boot123	0.135168
MI	24.5263	Boot123	0.0987562
OM	24.5263	Boot123	0.123638
PK	24.5263	Boot123	0.128334
SI	24.5263	Boot123	0.123281
GC	24.5263	Boot124	0.10321
HD	24.5263	Boot124	0.146588
MI	24.5263	Boot124	0.103212
OM	24.5263	Boot124	0.113983
PK	24.5263	Boot124	0.131462
SI	24.5263	Boot124	0.1053
GC	24.5263	Boot125	0.108465
HD	24.5263	Boot125	0.125613
MI	24.5263	Boot125	0.0897454
OM	24.5263	Boot125	0.11534
PK	24.5263	Boot125	0.128162
SI	24.5263	Boot125	0.118898
GC	24.5263	Boot126	0.132574
HD	24.5263	Boot126	0.147006
MI	24.5263	Boot126	0.0932618
OM	24.5263	Boot126	0.169607
PK	24.5263	Boot126	0.13865
SI	24.5263	Boot126	0.1297
GC	24.5263	Boot127	0.116989
HD	24.5263	Boot127	0.148296
MI	24.5263	Boot127	0.093852
OM	24.5263	Boot127	0.128533
PK	24.5263	Boot127	0.129034
SI	24.5263	Boot127	0.116989
GC	24.5263	Boot128	0.11326
HD	24.5263	Boot128	0.136443
MI	24.5263	Boot128	0.0859122
OM	24.5263	Boot128	0.120167
PK	24.5263	Boot128	0.121846
SI	24.5263	Boot128	0.11326
GC	24.5263	Boot129	0.115485
HD	24.5263	Boot129	0.133297
MI	24.5263	Boot129	0.0893411
OM	24.5263	Boot129	0.118326
PK	24.5263	Boot129	0.127489
SI	24.5263	Boot129	0.115485
GC	24.5263	Boot130	0.123416
HD	24.5263	Boot130	0.144836
MI	24.5263	Boot130	0.102556
OM	24.5263	Boot130	0.12577
PK	24.5263	Boot130	0.144567
SI	24.5263	Boot130	0.126289
GC	24.5263	Boot131	0.117434
HD	24.5263	Boot131	0.137891
MI	24.5263	Boot131	0.0921172
OM	24.5263	Boot131	0.124155
PK	24.5263	Boot131	0.131144
SI	24.5263	Boot131	0.120279
GC	24.5263	Boot132	0.109409
HD	24.5263	Boot132	0.131081
MI	24.5263	Boot132	0.0864833
OM	24.5263	Boot132	0.112826
PK	24.5263	Boot132	0.125712
SI	24.5263	Boot132	0.121923
GC	24.5263	Boot133	0.11356
HD	24.5263	Boot133	0.140949
MI	24.5263	Boot133	0.0946691
OM	24.5263	Boot133	0.117882
PK	24.5263	Boot133	0.117945
SI	24.5263	Boot133	0.11356
GC	24.5263	Boot134	0.120113
HD	24.5263	Boot134	0.121216
MI	24.5263	Boot134	0.0939859
OM	24.5263	Boot134	0.128689
PK	24.5263	Boot134	0.118609
SI	24.5263	Boot134	0.120113
GC	24.5263	Boot135	0.117671
HD	24.5263	Boot135	0.149224
MI	24.5263	Boot135	0.107124
OM	24.5263	Boot135	0.122948
PK	24.5263	Boot135	0.122532
SI	24.5263	Boot135	0.117671
GC	24.5263	Boot136	0.11436
HD	24.5263	Boot136	0.1439
MI	24.5263	Boot136	0.100174
OM	24.5263	Boot136	0.117284
PK	24.5263	Boot136	0.117818
SI	24.5263	Boot136	0.123437
GC	24.5263	Boot137	0.112158
HD	24.5263	Boot137	0.144566
MI	24.5263	Boot137	0.0931968
OM	24.5263	Boot137	0.115325
PK	24.5263	Boot137	0.12333
SI	24.5263	Boot137	0.113653
GC	24.5263	Boot138	0.122492
HD	24.5263	Boot138	0.143412
MI	24.5263	Boot138	0.102596
OM	24.5263	Boot138	0.138939
PK	24.5263	Boot138	0.126913
SI	24.5263	Boot138	0.127321
GC	24.5263	Boot139	0.105869
HD	24.5263	Boot139	0.13608
MI	24.5263	Boot139	0.0876017
OM	24.5263	Boot139	0.111656
PK	24.5263	Boot139	0.123769
SI	24.5263	Boot139	0.111181
GC	24.5263	Boot140	0.108442
HD	24.5263	Boot140	0.114973
MI	24.5263	Boot140	0.0830145
OM	24.5263	Boot140	0.115305
PK	24.5263	Boot140	0.11574
SI	24.5263	Boot140	0.112765
GC	24.5263	Boot141	0.118695
HD	24.5263	Boot141	0.15056
MI	24.5263	Boot141	0.0979076
OM	24.5263	Boot141	0.12897
PK	24.5263	Boot141	0.128717
SI	24.5263	Boot141	0.120752
GC	24.5263	Boot142	0.126358
HD	24.5263	Boot142	0.130193
MI	24.5263	Boot142	0.0989981
OM	24.5263	Boot142	0.127049
PK	24.5263	Boot142	0.117059
SI	24.5263	Boot142	0.126358
GC	24.5263	Boot143	0.123092
HD	24.5263	Boot143	0.130495
MI	24.5263	Boot143	0.0948966
OM	24.5263	Boot143	0.131328
PK	24.5263	Boot143	0.129184
SI	24.5263	Boot143	0.123092
GC	24.5263	Boot144	0.113667
HD	24.5263	Boot144	0.143134
MI	24.5263	Boot144	0.0890147
OM	24.5263	Boot144	0.116075
PK	24.5263	Boot144	0.122864
SI	24.5263	Boot144	0.114212
GC	24.5263	Boot145	0.125702
HD	24.5263	Boot145	0.135403
MI	24.5263	Boot145	0.096672
OM	24.5263	Boot145	0.1346
PK	24.5263	Boot145	0.13406
SI	24.5263	Boot145	0.125702
GC	24.5263	Boot146	0.108054
HD	24.5263	Boot146	0.132566
MI	24.5263	Boot146	0.0878329
OM	24.5263	Boot146	0.113412
PK	24.5263	Boot146	0.117301
SI	24.5263	Boot146	0.120563
GC	24.5263	Boot147	0.115716
HD	24.5263	Boot147	0.121729
MI	24.5263	Boot147	0.0838332
OM	24.5263	Boot147	0.116728
PK	24.5263	Boot147	0.116616
SI	24.5263	Boot147	0.116036
GC	24.5263	Boot148	0.108912
HD	24.5263	Boot148	0.120854
MI	24.5263	Boot148	0.0880159
OM	24.5263	Boot148	0.113307
PK	24.5263	Boot148	0.13356
SI	24.5263	Boot148	0.108912
GC	24.5263	Boot149	0.124717
HD	24.5263	Boot149	0.143368
MI	24.5263	Boot149	0.089733
OM	24.5263	Boot149	0.130691
PK	24.5263	Boot149	0.124912
SI	24.5263	Boot149	0.124717
GC	24.5263	Boot150	0.109857
HD	24.5263	Boot150	0.139833
MI	24.5263	Boot150	0.0896278
OM	24.5263	Boot150	0.109648
PK	24.5263	Boot150	0.12313
SI	24.5263	Boot150	0.128469
GC	24.5263	Boot151	0.111397
HD	24.5263	Boot151	0.127919
MI	24.5263	Boot151	0.0901633
OM	24.5263	Boot151	0.127058
PK	24.5263	Boot151	0.117108
SI	24.5263	Boot151	0.111397
GC	24.5263	Boot152	0.115004
HD	24.5263	Boot152	0.140664
MI	24.5263	Boot152	0.0935221
OM	24.5263	Boot152	0.134246
PK	24.5263	Boot152	0.12493
SI	24.5263	Boot152	0.124024
GC	24.5263	Boot153	0.116403
HD	24.5263	Boot153	0.137705
MI	24.5263	Boot153	0.0907478
OM	24.5263	Boot153	0.135626
PK	24.5263	Boot153	0.114288
SI	24.5263	Boot153	0.118828
GC	24.5263	Boot154	0.120403
HD	24.5263	Boot154	0.163716
MI	24.5263	Boot154	0.0993608
OM	24.5263	Boot154	0.122246
PK	24.5263	Boot154	0.126899
SI	24.5263	Boot154	0.136798
GC	24.5263	Boot155	0.115087
HD	24.5263	Boot155	0.154216
MI	24.5263	Boot155	0.100967
OM	24.5263	Boot155	0.130195
PK	24.5263	Boot155	0.126952
SI	24.5263	Boot155	0.117589
GC	24.5263	Boot156	0.116253
HD	24.5263	Boot156	0.132102
MI	24.5263	Boot156	0.110293
OM	24.5263	Boot156	0.118157
PK	24.5263	Boot156	0.128606
SI	24.5263	Boot156	0.130967
GC	24.5263	Boot157	0.129793
HD	24.5263	Boot157	0.165242
MI	24.5263	Boot157	0.0947168
OM	24.5263	Boot157	0.135754
PK	24.5263	Boot157	0.141842
SI	24.5263	Boot157	0.129793
GC	24.5263	Boot158	0.121264
HD	24.5263	Boot158	0.144411
MI	24.5263	Boot158	0.105136
OM	24.5263	Boot158	0.125037
PK	24.5263	Boot158	0.134484
SI	24.5263	Boot158	0.123427
GC	24.5263	Boot159	0.113872
HD	24.5263	Boot159	0.144344
MI	24.5263	Boot159	0.0869011
OM	24.5263	Boot159	0.117679
PK	24.5263	Boot159	0.129638
SI	24.5263	Boot159	0.115301
GC	24.5263	Boot160	0.116677
HD	24.5263	Boot160	0.131578
MI	24.5263	Boot160	0.08295
OM	24.5263	Boot160	0.118158
PK	24.5263	Boot160	0.121459
SI	24.5263	Boot160	0.123308
GC	24.5263	Boot161	0.121184
HD	24.5263	Boot161	0.131603
MI	24.5263	Boot161	0.0964764
OM	24.5263	Boot161	0.121931
PK	24.5263	Boot161	0.126005
SI	24.5263	Boot161	0.123995
GC	24.5263	Boot162	0.121587
HD	24.5263	Boot162	0.13783
MI	24.5263	Boot162	0.097068
OM	24.5263	Boot162	0.126667
PK	24.5263	Boot162	0.121682
SI	24.5263	Boot162	0.125439
GC	24.5263	Boot163	0.117619
HD	24.5263	Boot163	0.132663
MI	24.5263	Boot163	0.0828449
OM	24.5263	Boot163	0.122247
PK	24.5263	Boot163	0.124879
SI	24.5263	Boot163	0.122068
GC	24.5263	Boot164	0.115074
HD	24.5263	Boot164	0.136838
MI	24.5263	Boot164	0.0946349
OM	24.5263	Boot164	0.117673
PK	24.5263	Boot164	0.127208
SI	24.5263	Boot164	0.122403
GC	24.5263	Boot165	0.0978916
HD	24.5263	Boot165	0.126248
MI	24.5263	Boot165	0.0971103
OM	24.5263	Boot165	0.103599
PK	24.5263	Boot165	0.10999
SI	24.5263	Boot165	0.107461
GC	24.5263	Boot166	0.110705
HD	24.5263	Boot166	0.146442
MI	24.5263	Boot166	0.0849504
OM	24.5263	Boot166	0.114181
PK	24.5263	Boot166	0.124311
SI	24.5263	Boot166	0.111304
GC	24.5263	Boot167	0.113872
HD	24.5263	Boot167	0.131405
MI	24.5263	Boot167	0.0983754
OM	24.5263	Boot167	0.113673
PK	24.5263	Boot167	0.141999
SI	24.5263	Boot167	0.113872
GC	24.5263	Boot168	0.113289
HD	24.5263	Boot168	0.128395
MI	24.5263	Boot168	0.0882254
OM	24.5263	Boot168	0.118373
PK	24.5263	Boot168	0.113188
SI	24.5263	Boot168	0.113289
GC	24.5263	Boot169	0.121664
HD	24.5263	Boot169	0.132239
MI	24.5263	Boot169	0.0923871
OM	24.5263	Boot169	0.12623
PK	24.5263	Boot169	0.124488
SI	24.5263	Boot169	0.121664
GC	24.5263	Boot170	0.123431
HD	24.5263	Boot170	0.144405
MI	24.5263	Boot170	0.101225
OM	24.5263	Boot170	0.140582
PK	24.5263	Boot170	0.1341
SI	24.5263	Boot170	0.123431
GC	24.5263	Boot171	0.137621
HD	24.5263	Boot171	0.149642
MI	24.5263	Boot171	0.120281
OM	24.5263	Boot171	0.143882
PK	24.5263	Boot171	0.14699
SI	24.5263	Boot171	0.137621
GC	24.5263	Boot172	0.133365
HD	24.5263	Boot172	0.161634
MI	24.5263	Boot172	0.0966233
OM	24.5263	Boot172	0.138101
PK	24.5263	Boot172	0.149342
SI	24.5263	Boot172	0.133365
GC	24.5263	Boot173	0.129218
HD	24.5263	Boot173	0.136503
MI	24.5263	Boot173	0.100108
OM	24.5263	Boot173	0.131616
PK	24.5263	Boot173	0.139479
SI	24.5263	Boot173	0.129218
GC	24.5263	Boot174	0.112861
HD	24.5263	Boot174	0.142285
MI	24.5263	Boot174	0.0953403
OM	24.5263	Boot174	0.123366
PK	24.5263	Boot174	0.120608
SI	24.5263	Boot174	0.112861
GC	24.5263	Boot175	0.114375
HD	24.5263	Boot175	0.138176
MI	24.5263	Boot175	0.0928674
OM	24.5263	Boot175	0.122221
PK	24.5263	Boot175	0.122344
SI	24.5263	Boot175	0.114375
GC	24.5263	Boot176	0.11453
HD	24.5263	Boot176	0.134442
MI	24.5263	Boot176	0.0834963
OM	24.5263	Boot176	0.117036
PK	24.5263	Boot176	0.11404
SI	24.5263	Boot176	0.11453
GC	24.5263	Boot177	0.122737
HD	24.5263	Boot177	0.133652
MI	24.5263	Boot177	0.0951703
OM	24.5263	Boot177	0.132105
PK	24.5263	Boot177	0.128035
SI	24.5263	Boot177	0.122737
GC	24.5263	Boot178	0.116133
HD	24.5263	Boot178	0.124449
MI	24.5263	Boot178	0.0965226
OM	24.5263	Boot178	0.121652
PK	24.5263	Boot178	0.118532
SI	24.5263	Boot178	0.116133
GC	24.5263	Boot179	0.106831
HD	24.5263	Boot179	0.12544
MI	24.5263	Boot179	0.0898411
OM	24.5263	Boot179	0.111601
PK	24.5263	Boot179	0.110561
SI	24.5263	Boot179	0.106831
GC	24.5263	Boot180	0.118848
HD	24.5263	Boot180	0.136866
MI	24.5263	Boot180	0.0924316
OM	24.5263	Boot180	0.126445
PK	24.5263	Boot180	0.124538
SI	24.5263	Boot180	0.118848
GC	24.5263	Boot181	0.114252
HD	24.5263	Boot181	0.124021
MI	24.5263	Boot181	0.0925993
OM	24.5263	Boot181	0.117635
PK	24.5263	Boot181	0.128537
SI	24.5263	Boot181	0.114252
GC	24.5263	Boot182	0.125103
HD	24.5263	Boot182	0.143649
MI	24.5263	Boot182	0.0992483
OM	24.5263	Boot182	0.136099
PK	24.5263	Boot182	0.126925
SI	24.5263	Boot182	0.125103
GC	24.5263	Boot183	0.11382
HD	24.5263	Boot183	0.158404
MI	24.5263	Boot183	0.0943474
OM	24.5263	Boot183	0.117636
PK	24.5263	Boot183	0.12145
SI	24.5263	Boot183	0.11382
GC	24.5263	Boot184	0.114881
HD	24.5263	Boot184	0.126161
MI	24.5263	Boot184	0.0929383
OM	24.5263	Boot184	0.125146
PK	24.5263	Boot184	0.126041
SI	24.5263	Boot184	0.118189
GC	24.5263	Boot185	0.110765
HD	24.5263	Boot185	0.128043
MI	24.5263	Boot185	0.0918119
OM	24.5263	Boot185	0.114643
PK	24.5263	Boot185	0.117713
SI	24.5263	Boot185	0.12165
GC	24.5263	Boot186	0.123766
HD	24.5263	Boot186	0.154325
MI	24.5263	Boot186	0.0939758
OM	24.5263	Boot186	0.144822
PK	24.5263	Boot186	0.146551
SI	24.5263	Boot186	0.139141
GC	24.5263	Boot187	0.124643
HD	24.5263	Boot187	0.153707
MI	24.5263	Boot187	0.098923
OM	24.5263	Boot187	0.13951
PK	24.5263	Boot187	0.130092
SI	24.5263	Boot187	0.12554
GC	24.5263	Boot188	0.123503
HD	24.5263	Boot188	0.13011
MI	24.5263	Boot188	0.103311
OM	24.5263	Boot188	0.125721
PK	24.5263	Boot188	0.140532
SI	24.5263	Boot188	0.12521
GC	24.5263	Boot189	0.116465
HD	24.5263	Boot189	0.131846
MI	24.5263	Boot189	0.097754
OM	24.5263	Boot189	0.120811
PK	24.5263	Boot189	0.130874
SI	24.5263	Boot189	0.121714
GC	24.5263	Boot190	0.114361
HD	24.5263	Boot190	0.13844
MI	24.5263	Boot190	0.0835207
OM	24.5263	Boot190	0.119168
PK	24.5263	Boot190	0.105629
SI	24.5263	Boot190	0.117832
GC	24.5263	Boot191	0.128494
HD	24.5263	Boot191	0.128471
MI	24.5263	Boot191	0.102782
OM	24.5263	Boot191	0.144522
PK	24.5263	Boot191	0.121744
SI	24.5263	Boot191	0.128494
GC	24.5263	Boot192	0.110193
HD	24.5263	Boot192	0.120614
MI	24.5263	Boot192	0.0918443
OM	24.5263	Boot192	0.125239
PK	24.5263	Boot192	0.121025
SI	24.5263	Boot192	0.122314
GC	24.5263	Boot193	0.114036
HD	24.5263	Boot193	0.139437
MI	24.5263	Boot193	0.0958695
OM	24.5263	Boot193	0.115776
PK	24.5263	Boot193	0.116704
SI	24.5263	Boot193	0.121995
GC	24.5263	Boot194	0.125927
HD	24.5263	Boot194	0.123862
MI	24.5263	Boot194	0.0902605
OM	24.5263	Boot194	0.151421
PK	24.5263	Boot194	0.140811
SI	24.5263	Boot194	0.125927
GC	24.5263	Boot195	0.121856
HD	24.5263	Boot195	0.146396
MI	24.5263	Boot195	0.0950915
OM	24.5263	Boot195	0.127572
PK	24.5263	Boot195	0.136099
SI	24.5263	Boot195	0.121856
GC	24.5263	Boot196	0.106006
HD	24.5263	Boot196	0.140385
MI	24.5263	Boot196	0.0824302
OM	24.5263	Boot196	0.117338
PK	24.5263	Boot196	0.142883
SI	24.5263	Boot196	0.111941
GC	24.5263	Boot197	0.131357
HD	24.5263	Boot197	0.14134
MI	24.5263	Boot197	0.101695
OM	24.5263	Boot197	0.142215
PK	24.5263	Boot197	0.120654
SI	24.5263	Boot197	0.131357
GC	24.5263	Boot198	0.122026
HD	24.5263	Boot198	0.143907
MI	24.5263	Boot198	0.106946
OM	24.5263	Boot198	0.128819
PK	24.5263	Boot198	0.134172
SI	24.5263	Boot198	0.122026
GC	24.5263	Boot199	0.114666
HD	24.5263	Boot199	0.137327
MI	24.5263	Boot199	0.0960218
OM	24.5263	Boot199	0.129787
PK	24.5263	Boot199	0.121859
SI	24.5263	Boot199	0.107197
GC	24.5263	Boot200	0.120341
HD	24.5263	Boot200	0.13905
MI	24.5263	Boot200	0.0937558
OM	24.5263	Boot200	0.133157
PK	24.5263	Boot200	0.139904
SI	24.5263	Boot200	0.120341
GC	24.5263	Boot201	0.126599
HD	24.5263	Boot201	0.14452
MI	24.5263	Boot201	0.0941833
OM	24.5263	Boot201	0.126721
PK	24.5263	Boot201	0.13901
SI	24.5263	Boot201	0.126599
GC	24.5263	Boot202	0.123596
HD	24.5263	Boot202	0.145491
MI	24.5263	Boot202	0.0957879
OM	24.5263	Boot202	0.128357
PK	24.5263	Boot202	0.129348
SI	24.5263	Boot202	0.123596
GC	24.5263	Boot203	0.107688
HD	24.5263	Boot203	0.137259
MI	24.5263	Boot203	0.0962683
OM	24.5263	Boot203	0.120304
PK	24.5263	Boot203	0.11949
SI	24.5263	Boot203	0.115136
GC	24.5263	Boot204	0.117172
HD	24.5263	Boot204	0.122872
MI	24.5263	Boot204	0.100533
OM	24.5263	Boot204	0.118398
PK	24.5263	Boot204	0.115014
SI	24.5263	Boot204	0.117172
GC	24.5263	Boot205	0.124905
HD	24.5263	Boot205	0.146819
MI	24.5263	Boot205	0.107085
OM	24.5263	Boot205	0.147007
PK	24.5263	Boot205	0.131878
SI	24.5263	Boot205	0.130488
GC	24.5263	Boot206	0.132942
HD	24.5263	Boot206	0.140935
MI	24.5263	Boot206	0.0912684
OM	24.5263	Boot206	0.137929
PK	24.5263	Boot206	0.135481
SI	24.5263	Boot206	0.137547
GC	24.5263	Boot207	0.121954
HD	24.5263	Boot207	0.127741
MI	24.5263	Boot207	0.0850173
OM	24.5263	Boot207	0.128906
PK	24.5263	Boot207	0.127497
SI	24.5263	Boot207	0.121954
GC	24.5263	Boot208	0.115665
HD	24.5263	Boot208	0.127505
MI	24.5263	Boot208	0.0918762
OM	24.5263	Boot208	0.139737
PK	24.5263	Boot208	0.126607
SI	24.5263	Boot208	0.127541
GC	24.5263	Boot209	0.137292
HD	24.5263	Boot209	0.157228
MI	24.5263	Boot209	0.0924054
OM	24.5263	Boot209	0.14223
PK	24.5263	Boot209	0.134542
SI	24.5263	Boot209	0.138626
GC	24.5263	Boot210	0.126353
HD	24.5263	Boot210	0.148644
MI	24.5263	Boot210	0.0999259
OM	24.5263	Boot210	0.128173
PK	24.5263	Boot210	0.141525
SI	24.5263	Boot210	0.138612
GC	24.5263	Boot211	0.120013
HD	24.5263	Boot211	0.124899
MI	24.5263	Boot211	0.0911639
OM	24.5263	Boot211	0.122843
PK	24.5263	Boot211	0.127846
SI	24.5263	Boot211	0.125232
GC	24.5263	Boot212	0.123455
HD	24.5263	Boot212	0.137421
MI	24.5263	Boot212	0.10619
OM	24.5263	Boot212	0.131676
PK	24.5263	Boot212	0.158135
SI	24.5263	Boot212	0.130148
GC	24.5263	Boot213	0.131641
HD	24.5263	Boot213	0.147385
MI	24.5263	Boot213	0.10135
OM	24.5263	Boot213	0.136528
PK	24.5263	Boot213	0.131933
SI	24.5263	Boot213	0.131641
GC	24.5263	Boot214	0.11248
HD	24.5263	Boot214	0.126578
MI	24.5263	Boot214	0.0864158
OM	24.5263	Boot214	0.115787
PK	24.5263	Boot214	0.116804
SI	24.5263	Boot214	0.11248
GC	24.5263	Boot215	0.119001
HD	24.5263	Boot215	0.140225
MI	24.5263	Boot215	0.0842771
OM	24.5263	Boot215	0.125822
PK	24.5263	Boot215	0.122146
SI	24.5263	Boot215	0.119001
GC	24.5263	Boot216	0.120211
HD	24.5263	Boot216	0.167841
MI	24.5263	Boot216	0.0870298
OM	24.5263	Boot216	0.128389
PK	24.5263	Boot216	0.122055
SI	24.5263	Boot216	0.126888
GC	24.5263	Boot217	0.118795
HD	24.5263	Boot217	0.14119
MI	24.5263	Boot217	0.0933585
OM	24.5263	Boot217	0.126685
PK	24.5263	Boot217	0.113229
SI	24.5263	Boot217	0.118795
GC	24.5263	Boot218	0.124784
HD	24.5263	Boot218	0.145042
MI	24.5263	Boot218	0.0777571
OM	24.5263	Boot218	0.128304
PK	24.5263	Boot218	0.140972
SI	24.5263	Boot218	0.124784
GC	24.5263	Boot219	0.123675
HD	24.5263	Boot219	0.131817
MI	24.5263	Boot219	0.102085
OM	24.5263	Boot219	0.130471
PK	24.5263	Boot219	0.122177
SI	24.5263	Boot219	0.126582
GC	24.5263	Boot220	0.149296
HD	24.5263	Boot220	0.128281
MI	24.5263	Boot220	0.0934033
OM	24.5263	Boot220	0.160854
PK	24.5263	Boot220	0.142072
SI	24.5263	Boot220	0.149296
GC	24.5263	Boot221	0.114416
HD	24.5263	Boot221	0.146904
MI	24.5263	Boot221	0.0879112
OM	24.5263	Boot221	0.117765
PK	24.5263	Boot221	0.131982
SI	24.5263	Boot221	0.11598
GC	24.5263	Boot222	0.113529
HD	24.5263	Boot222	0.138619
MI	24.5263	Boot222	0.0980334
OM	24.5263	Boot222	0.118458
PK	24.5263	Boot222	0.127015
SI	24.5263	Boot222	0.115565
GC	24.5263	Boot223	0.112511
HD	24.5263	Boot223	0.130749
MI	24.5263	Boot223	0.0770934
OM	24.5263	Boot223	0.128636
PK	24.5263	Boot223	0.114562
SI	24.5263	Boot223	0.112511
GC	24.5263	Boot224	0.110404
HD	24.5263	Boot224	0.132984
MI	24.5263	Boot224	0.0882829
OM	24.5263	Boot224	0.116425
PK	24.5263	Boot224	0.119541
SI	24.5263	Boot224	0.113528
GC	24.5263	Boot225	0.119064
HD	24.5263	Boot225	0.152638
MI	24.5263	Boot225	0.102048
OM	24.5263	Boot225	0.138637
PK	24.5263	Boot225	0.123856
SI	24.5263	Boot225	0.120495
GC	24.5263	Boot226	0.119998
HD	24.5263	Boot226	0.124466
MI	24.5263	Boot226	0.096987
OM	24.5263	Boot226	0.126536
PK	24.5263	Boot226	0.125889
SI	24.5263	Boot226	0.121884
GC	24.5263	Boot227	0.136236
HD	24.5263	Boot227	0.143532
MI	24.5263	Boot227	0.0913052
OM	24.5263	Boot227	0.144176
PK	24.5263	Boot227	0.133738
SI	24.5263	Boot227	0.137529
GC	24.5263	Boot228	0.116661
HD	24.5263	Boot228	0.132306
MI	24.5263	Boot228	0.0897087
OM	24.5263	Boot228	0.131419
PK	24.5263	Boot228	0.130666
SI	24.5263	Boot228	0.117938
GC	24.5263	Boot229	0.129018
HD	24.5263	Boot229	0.142872
MI	24.5263	Boot229	0.107222
OM	24.5263	Boot229	0.130921
PK	24.5263	Boot229	0.128558
SI	24.5263	Boot229	0.129018
GC	24.5263	Boot230	0.111596
HD	24.5263	Boot230	0.144689
MI	24.5263	Boot230	0.0892197
OM	24.5263	Boot230	0.119541
PK	24.5263	Boot230	0.110567
SI	24.5263	Boot230	0.111596
GC	24.5263	Boot231	0.112276
HD	24.5263	Boot231	0.162028
MI	24.5263	Boot231	0.0897449
OM	24.5263	Boot231	0.115087
PK	24.5263	Boot231	0.127271
SI	24.5263	Boot231	0.112276
GC	24.5263	Boot232	0.113085
HD	24.5263	Boot232	0.135905
MI	24.5263	Boot232	0.0933901
OM	24.5263	Boot232	0.119997
PK	24.5263	Boot232	0.117906
SI	24.5263	Boot232	0.119127
GC	24.5263	Boot233	0.132762
HD	24.5263	Boot233	0.147093
MI	24.5263	Boot233	0.0936152
OM	24.5263	Boot233	0.147206
PK	24.5263	Boot233	0.147802
SI	24.5263	Boot233	0.132762
GC	24.5263	Boot234	0.11869
HD	24.5263	Boot234	0.133197
MI	24.5263	Boot234	0.0906506
OM	24.5263	Boot234	0.134227
PK	24.5263	Boot234	0.12403
SI	24.5263	Boot234	0.125574
GC	24.5263	Boot235	0.117326
HD	24.5263	Boot235	0.142094
MI	24.5263	Boot235	0.0906473
OM	24.5263	Boot235	0.125651
PK	24.5263	Boot235	0.129288
SI	24.5263	Boot235	0.117326
GC	24.5263	Boot236	0.110548
HD	24.5263	Boot236	0.136585
MI	24.5263	Boot236	0.0893812
OM	24.5263	Boot236	0.118346
PK	24.5263	Boot236	0.125157
SI	24.5263	Boot236	0.120047
GC	24.5263	Boot237	0.119407
HD	24.5263	Boot237	0.137243
MI	24.5263	Boot237	0.0958712
OM	24.5263	Boot237	0.121035
PK	24.5263	Boot237	0.111938
SI	24.5263	Boot237	0.119407
GC	24.5263	Boot238	0.123199
HD	24.5263	Boot238	0.145867
MI	24.5263	Boot238	0.0847899
OM	24.5263	Boot238	0.130417
PK	24.5263	Boot238	0.136138
SI	24.5263	Boot238	0.126048
GC	24.5263	Boot239	0.125104
HD	24.5263	Boot239	0.165313
MI	24.5263	Boot239	0.104907
OM	24.5263	Boot239	0.12716
PK	24.5263	Boot239	0.137325
SI	24.5263	Boot239	0.125104
GC	24.5263	Boot240	0.123696
HD	24.5263	Boot240	0.132205
MI	24.5263	Boot240	0.0840746
OM	24.5263	Boot240	0.126131
PK	24.5263	Boot240	0.124425
SI	24.5263	Boot240	0.123696
GC	24.5263	Boot241	0.111411
HD	24.5263	Boot241	0.137201
MI	24.5263	Boot241	0.0843261
OM	24.5263	Boot241	0.115938
PK	24.5263	Boot241	0.118462
SI	24.5263	Boot241	0.114377
GC	24.5263	Boot242	0.11681
HD	24.5263	Boot242	0.143345
MI	24.5263	Boot242	0.0882589
OM	24.5263	Boot242	0.122545
PK	24.5263	Boot242	0.125498
SI	24.5263	Boot242	0.127758
GC	24.5263	Boot243	0.107375
HD	24.5263	Boot243	0.125304
MI	24.5263	Boot243	0.0881464
OM	24.5263	Boot243	0.123915
PK	24.5263	Boot243	0.119329
SI	24.5263	Boot243	0.110306
GC	24.5263	Boot244	0.129511
HD	24.5263	Boot244	0.137129
MI	24.5263	Boot244	0.0944995
OM	24.5263	Boot244	0.141046
PK	24.5263	Boot244	0.134151
SI	24.5263	Boot244	0.135676
GC	24.5263	Boot245	0.125239
HD	24.5263	Boot245	0.134463
MI	24.5263	Boot245	0.0989922
OM	24.5263	Boot245	0.125108
PK	24.5263	Boot245	0.127195
SI	24.5263	Boot245	0.129206
GC	24.5263	Boot246	0.111898
HD	24.5263	Boot246	0.130503
MI	24.5263	Boot246	0.0828649
OM	24.5263	Boot246	0.120482
PK	24.5263	Boot246	0.116571
SI	24.5263	Boot246	0.125359
GC	24.5263	Boot247	0.105076
HD	24.5263	Boot247	0.123608
MI	24.5263	Boot247	0.0759046
OM	24.5263	Boot247	0.107226
PK	24.5263	Boot247	0.118461
SI	24.5263	Boot247	0.118715
GC	24.5263	Boot248	0.107745
HD	24.5263	Boot248	0.13842
MI	24.5263	Boot248	0.0948878
OM	24.5263	Boot248	0.123426
PK	24.5263	Boot248	0.11038
SI	24.5263	Boot248	0.109125
GC	24.5263	Boot249	0.119081
HD	24.5263	Boot249	0.145441
MI	24.5263	Boot249	0.104122
OM	24.5263	Boot249	0.12899
PK	24.5263	Boot249	0.134299
SI	24.5263	Boot249	0.119081
GC	24.5263	Boot250	0.128811
HD	24.5263	Boot250	0.147303
MI	24.5263	Boot250	0.0987693
OM	24.5263	Boot250	0.129325
PK	24.5263	Boot250	0.124882
SI	24.5263	Boot250	0.141349
GC	24.5263	Boot251	0.128548
HD	24.5263	Boot251	0.147497
MI	24.5263	Boot251	0.0907282
OM	24.5263	Boot251	0.138649
PK	24.5263	Boot251	0.134774
SI	24.5263	Boot251	0.128548
GC	24.5263	Boot252	0.10936
HD	24.5263	Boot252	0.148788
MI	24.5263	Boot252	0.0911411
OM	24.5263	Boot252	0.114116
PK	24.5263	Boot252	0.122876
SI	24.5263	Boot252	0.115656
GC	24.5263	Boot253	0.121911
HD	24.5263	Boot253	0.135867
MI	24.5263	Boot253	0.0932033
OM	24.5263	Boot253	0.123962
PK	24.5263	Boot253	0.13071
SI	24.5263	Boot253	0.121911
GC	24.5263	Boot254	0.109579
HD	24.5263	Boot254	0.122443
MI	24.5263	Boot254	0.108301
OM	24.5263	Boot254	0.113724
PK	24.5263	Boot254	0.121716
SI	24.5263	Boot254	0.109579
GC	24.5263	Boot255	0.112781
HD	24.5263	Boot255	0.131029
MI	24.5263	Boot255	0.0886347
OM	24.5263	Boot255	0.116864
PK	24.5263	Boot255	0.119108
SI	24.5263	Boot255	0.112781
GC	24.5263	Boot256	0.132407
HD	24.5263	Boot256	0.148932
MI	24.5263	Boot256	0.114144
OM	24.5263	Boot256	0.144408
PK	24.5263	Boot256	0.126374
SI	24.5263	Boot256	0.132407
GC	24.5263	Boot257	0.106347
HD	24.5263	Boot257	0.123194
MI	24.5263	Boot257	0.0868688
OM	24.5263	Boot257	0.121817
PK	24.5263	Boot257	0.122562
SI	24.5263	Boot257	0.111753
GC	24.5263	Boot258	0.136825
HD	24.5263	Boot258	0.153232
MI	24.5263	Boot258	0.10551
OM	24.5263	Boot258	0.148063
PK	24.5263	Boot258	0.149912
SI	24.5263	Boot258	0.136825
GC	24.5263	Boot259	0.111294
HD	24.5263	Boot259	0.127154
MI	24.5263	Boot259	0.0955227
OM	24.5263	Boot259	0.116238
PK	24.5263	Boot259	0.11835
SI	24.5263	Boot259	0.111294
GC	24.5263	Boot260	0.116806
HD	24.5263	Boot260	0.144689
MI	24.5263	Boot260	0.0955465
OM	24.5263	Boot260	0.122918
PK	24.5263	Boot260	0.12168
SI	24.5263	Boot260	0.122546
GC	24.5263	Boot261	0.121207
HD	24.5263	Boot261	0.131811
MI	24.5263	Boot261	0.102168
OM	24.5263	Boot261	0.130458
PK	24.5263	Boot261	0.128079
SI	24.5263	Boot261	0.122405
GC	24.5263	Boot262	0.127657
HD	24.5263	Boot262	0.130893
MI	24.5263	Boot262	0.0989011
OM	24.5263	Boot262	0.127339
PK	24.5263	Boot262	0.133698
SI	24.5263	Boot262	0.13637
GC	24.5263	Boot263	0.124765
HD	24.5263	Boot263	0.150679
MI	24.5263	Boot263	0.109308
OM	24.5263	Boot263	0.128949
PK	24.5263	Boot263	0.129309
SI	24.5263	Boot263	0.124765
GC	24.5263	Boot264	0.128896
HD	24.5263	Boot264	0.140763
MI	24.5263	Boot264	0.0996014
OM	24.5263	Boot264	0.133187
PK	24.5263	Boot264	0.137259
SI	24.5263	Boot264	0.128896
GC	24.5263	Boot265	0.111871
HD	24.5263	Boot265	0.129604
MI	24.5263	Boot265	0.0975509
OM	24.5263	Boot265	0.112847
PK	24.5263	Boot265	0.124194
SI	24.5263	Boot265	0.115793
GC	24.5263	Boot266	0.116566
HD	24.5263	Boot266	0.127713
MI	24.5263	Boot266	0.0842483
OM	24.5263	Boot266	0.121224
PK	24.5263	Boot266	0.120556
SI	24.5263	Boot266	0.120276
GC	24.5263	Boot267	0.116012
HD	24.5263	Boot267	0.142444
MI	24.5263	Boot267	0.0866002
OM	24.5263	Boot267	0.118927
PK	24.5263	Boot267	0.131769
SI	24.5263	Boot267	0.116012
GC	24.5263	Boot268	0.123194
HD	24.5263	Boot268	0.148531
MI	24.5263	Boot268	0.107698
OM	24.5263	Boot268	0.135249
PK	24.5263	Boot268	0.129932
SI	24.5263	Boot268	0.13008
GC	24.5263	Boot269	0.132349
HD	24.5263	Boot269	0.136285
MI	24.5263	Boot269	0.0930466
OM	24.5263	Boot269	0.138379
PK	24.5263	Boot269	0.131982
SI	24.5263	Boot269	0.134114
GC	24.5263	Boot270	0.12264
HD	24.5263	Boot270	0.137611
MI	24.5263	Boot270	0.0900901
OM	24.5263	Boot270	0.130003
PK	24.5263	Boot270	0.152875
SI	24.5263	Boot270	0.145809
GC	24.5263	Boot271	0.11774
HD	24.5263	Boot271	0.145853
MI	24.5263	Boot271	0.0890283
OM	24.5263	Boot271	0.120282
PK	24.5263	Boot271	0.122868
SI	24.5263	Boot271	0.118999
GC	24.5263	Boot272	0.107836
HD	24.5263	Boot272	0.135894
MI	24.5263	Boot272	0.0958708
OM	24.5263	Boot272	0.11973
PK	24.5263	Boot272	0.124963
SI	24.5263	Boot272	0.107836
GC	24.5263	Boot273	0.114423
HD	24.5263	Boot273	0.142796
MI	24.5263	Boot273	0.0949064
OM	24.5263	Boot273	0.121403
PK	24.5263	Boot273	0.117921
SI	24.5263	Boot273	0.118586
GC	24.5263	Boot274	0.11284
HD	24.5263	Boot274	0.128861
MI	24.5263	Boot274	0.103915
OM	24.5263	Boot274	0.127459
PK	24.5263	Boot274	0.113732
SI	24.5263	Boot274	0.11284
GC	24.5263	Boot275	0.111545
HD	24.5263	Boot275	0.119285
MI	24.5263	Boot275	0.0901249
OM	24.5263	Boot275	0.126431
PK	24.5263	Boot275	0.115478
SI	24.5263	Boot275	0.117439
GC	24.5263	Boot276	0.121668
HD	24.5263	Boot276	0.159298
MI	24.5263	Boot276	0.106508
OM	24.5263	Boot276	0.125118
PK	24.5263	Boot276	0.130419
SI	24.5263	Boot276	0.121668
GC	24.5263	Boot277	0.114015
HD	24.5263	Boot277	0.141062
MI	24.5263	Boot277	0.0913574
OM	24.5263	Boot277	0.111544
PK	24.5263	Boot277	0.126901
SI	24.5263	Boot277	0.114015
GC	24.5263	Boot278	0.125523
HD	24.5263	Boot278	0.137059
MI	24.5263	Boot278	0.10386
OM	24.5263	Boot278	0.139829
PK	24.5263	Boot278	0.122617
SI	24.5263	Boot278	0.128584
GC	24.5263	Boot279	0.133032
HD	24.5263	Boot279	0.133019
MI	24.5263	Boot279	0.0817387
OM	24.5263	Boot279	0.135794
PK	24.5263	Boot279	0.145785
SI	24.5263	Boot279	0.133032
GC	24.5263	Boot280	0.105801
HD	24.5263	Boot280	0.144647
MI	24.5263	Boot280	0.0856694
OM	24.5263	Boot280	0.114388
PK	24.5263	Boot280	0.122737
SI	24.5263	Boot280	0.119387
GC	24.5263	Boot281	0.124562
HD	24.5263	Boot281	0.12334
MI	24.5263	Boot281	0.101459
OM	24.5263	Boot281	0.135734
PK	24.5263	Boot281	0.124121
SI	24.5263	Boot281	0.124562
GC	24.5263	Boot282	0.111812
HD	24.5263	Boot282	0.12653
MI	24.5263	Boot282	0.0904539
OM	24.5263	Boot282	0.115419
PK	24.5263	Boot282	0.11639
SI	24.5263	Boot282	0.113833
GC	24.5263	Boot283	0.110459
HD	24.5263	Boot283	0.134695
MI	24.5263	Boot283	0.0870596
OM	24.5263	Boot283	0.120371
PK	24.5263	Boot283	0.130859
SI	24.5263	Boot283	0.112461
GC	24.5263	Boot284	0.128342
HD	24.5263	Boot284	0.131069
MI	24.5263	Boot284	0.08864
OM	24.5263	Boot284	0.141269
PK	24.5263	Boot284	0.142319
SI	24.5263	Boot284	0.128342
GC	24.5263	Boot285	0.126923
HD	24.5263	Boot285	0.159892
MI	24.5263	Boot285	0.10354
OM	24.5263	Boot285	0.133254
PK	24.5263	Boot285	0.135253
SI	24.5263	Boot285	0.13229
GC	24.5263	Boot286	0.107626
HD	24.5263	Boot286	0.13355
MI	24.5263	Boot286	0.104924
OM	24.5263	Boot286	0.107699
PK	24.5263	Boot286	0.128206
SI	24.5263	Boot286	0.118652
GC	24.5263	Boot287	0.114265
HD	24.5263	Boot287	0.12348
MI	24.5263	Boot287	0.0910504
OM	24.5263	Boot287	0.124703
PK	24.5263	Boot287	0.106073
SI	24.5263	Boot287	0.114265
GC	24.5263	Boot288	0.124904
HD	24.5263	Boot288	0.127195
MI	24.5263	Boot288	0.0848538
OM	24.5263	Boot288	0.126315
PK	24.5263	Boot288	0.14572
SI	24.5263	Boot288	0.128139
GC	24.5263	Boot289	0.127147
HD	24.5263	Boot289	0.144665
MI	24.5263	Boot289	0.0787153
OM	24.5263	Boot289	0.126844
PK	24.5263	Boot289	0.13612
SI	24.5263	Boot289	0.127147
GC	24.5263	Boot290	0.109037
HD	24.5263	Boot290	0.13446
MI	24.5263	Boot290	0.0964883
OM	24.5263	Boot290	0.122415
PK	24.5263	Boot290	0.122564
SI	24.5263	Boot290	0.109037
GC	24.5263	Boot291	0.1324
HD	24.5263	Boot291	0.149081
MI	24.5263	Boot291	0.102746
OM	24.5263	Boot291	0.138663
PK	24.5263	Boot291	0.150779
SI	24.5263	Boot291	0.137591
GC	24.5263	Boot292	0.118527
HD	24.5263	Boot292	0.149479
MI	24.5263	Boot292	0.0935516
OM	24.5263	Boot292	0.132653
PK	24.5263	Boot292	0.119805
SI	24.5263	Boot292	0.118527
GC	24.5263	Boot293	0.116222
HD	24.5263	Boot293	0.137919
MI	24.5263	Boot293	0.0927032
OM	24.5263	Boot293	0.127913
PK	24.5263	Boot293	0.11582
SI	24.5263	Boot293	0.120871
GC	24.5263	Boot294	0.110808
HD	24.5263	Boot294	0.133125
MI	24.5263	Boot294	0.0914388
OM	24.5263	Boot294	0.127114
PK	24.5263	Boot294	0.124492
SI	24.5263	Boot294	0.122278
GC	24.5263	Boot295	0.116517
HD	24.5263	Boot295	0.138769
MI	24.5263	Boot295	0.103914
OM	24.5263	Boot295	0.125839
PK	24.5263	Boot295	0.114995
SI	24.5263	Boot295	0.116517
GC	24.5263	Boot296	0.114374
HD	24.5263	Boot296	0.139623
MI	24.5263	Boot296	0.0874548
OM	24.5263	Boot296	0.135603
PK	24.5263	Boot296	0.125663
SI	24.5263	Boot296	0.114374
GC	24.5263	Boot297	0.104175
HD	24.5263	Boot297	0.116937
MI	24.5263	Boot297	0.0869931
OM	24.5263	Boot297	0.109318
PK	24.5263	Boot297	0.111449
SI	24.5263	Boot297	0.104175
GC	24.5263	Boot298	0.11625
HD	24.5263	Boot298	0.136447
MI	24.5263	Boot298	0.0931331
OM	24.5263	Boot298	0.122107
PK	24.5263	Boot298	0.124152
SI	24.5263	Boot298	0.11625
GC	24.5263	Boot299	0.117585
HD	24.5263	Boot299	0.138556
MI	24.5263	Boot299	0.105255
OM	24.5263	Boot299	0.131625
PK	24.5263	Boot299	0.132753
SI	24.5263	Boot299	0.130712
GC	24.5263	Boot300	0.115346
HD	24.5263	Boot300	0.127303
MI	24.5263	Boot300	0.0970738
OM	24.5263	Boot300	0.127673
PK	24.5263	Boot300	0.128131
SI	24.5263	Boot300	0.115346
GC	24.5263	Boot301	0.116676
HD	24.5263	Boot301	0.13673
MI	24.5263	Boot301	0.100764
OM	24.5263	Boot301	0.120812
PK	24.5263	Boot301	0.12241
SI	24.5263	Boot301	0.118214
GC	24.5263	Boot302	0.138941
HD	24.5263	Boot302	0.14295
MI	24.5263	Boot302	0.0938257
OM	24.5263	Boot302	0.138201
PK	24.5263	Boot302	0.161093
SI	24.5263	Boot302	0.140999
GC	24.5263	Boot303	0.125072
HD	24.5263	Boot303	0.144778
MI	24.5263	Boot303	0.0985835
OM	24.5263	Boot303	0.13531
PK	24.5263	Boot303	0.143302
SI	24.5263	Boot303	0.132309
GC	24.5263	Boot304	0.10727
HD	24.5263	Boot304	0.126458
MI	24.5263	Boot304	0.0909394
OM	24.5263	Boot304	0.120175
PK	24.5263	Boot304	0.125813
SI	24.5263	Boot304	0.115405
GC	24.5263	Boot305	0.0998201
HD	24.5263	Boot305	0.135147
MI	24.5263	Boot305	0.0875704
OM	24.5263	Boot305	0.108223
PK	24.5263	Boot305	0.102457
SI	24.5263	Boot305	0.101615
GC	24.5263	Boot306	0.11583
HD	24.5263	Boot306	0.134118
MI	24.5263	Boot306	0.0966603
OM	24.5263	Boot306	0.122915
PK	24.5263	Boot306	0.111683
SI	24.5263	Boot306	0.11583
GC	24.5263	Boot307	0.11417
HD	24.5263	Boot307	0.133687
MI	24.5263	Boot307	0.0927111
OM	24.5263	Boot307	0.118274
PK	24.5263	Boot307	0.124301
SI	24.5263	Boot307	0.125493
GC	24.5263	Boot308	0.118983
HD	24.5263	Boot308	0.132919
MI	24.5263	Boot308	0.0880689
OM	24.5263	Boot308	0.127618
PK	24.5263	Boot308	0.127746
SI	24.5263	Boot308	0.123528
GC	24.5263	Boot309	0.118649
HD	24.5263	Boot309	0.133284
MI	24.5263	Boot309	0.101776
OM	24.5263	Boot309	0.1332
PK	24.5263	Boot309	0.132402
SI	24.5263	Boot309	0.118649
GC	24.5263	Boot310	0.111685
HD	24.5263	Boot310	0.148484
MI	24.5263	Boot310	0.108335
OM	24.5263	Boot310	0.12195
PK	24.5263	Boot310	0.120258
SI	24.5263	Boot310	0.119742
GC	24.5263	Boot311	0.131172
HD	24.5263	Boot311	0.154723
MI	24.5263	Boot311	0.0968239
OM	24.5263	Boot311	0.138085
PK	24.5263	Boot311	0.147989
SI	24.5263	Boot311	0.130511
GC	24.5263	Boot312	0.123162
HD	24.5263	Boot312	0.129058
MI	24.5263	Boot312	0.0891576
OM	24.5263	Boot312	0.123951
PK	24.5263	Boot312	0.121706
SI	24.5263	Boot312	0.123162
GC	24.5263	Boot313	0.122869
HD	24.5263	Boot313	0.1392
MI	24.5263	Boot313	0.0939317
OM	24.5263	Boot313	0.133277
PK	24.5263	Boot313	0.130009
SI	24.5263	Boot313	0.122869
GC	24.5263	Boot314	0.118203
HD	24.5263	Boot314	0.142887
MI	24.5263	Boot314	0.099866
OM	24.5263	Boot314	0.126134
PK	24.5263	Boot314	0.122846
SI	24.5263	Boot314	0.119834
GC	24.5263	Boot315	0.118518
HD	24.5263	Boot315	0.148945
MI	24.5263	Boot315	0.0847633
OM	24.5263	Boot315	0.126947
PK	24.5263	Boot315	0.115339
SI	24.5263	Boot315	0.118518
GC	24.5263	Boot316	0.121792
HD	24.5263	Boot316	0.13834
MI	24.5263	Boot316	0.0928821
OM	24.5263	Boot316	0.124731
PK	24.5263	Boot316	0.124475
SI	24.5263	Boot316	0.129384
GC	24.5263	Boot317	0.117994
HD	24.5263	Boot317	0.132705
MI	24.5263	Boot317	0.0983885
OM	24.5263	Boot317	0.126267
PK	24.5263	Boot317	0.114187
SI	24.5263	Boot317	0.119543
GC	24.5263	Boot318	0.112735
HD	24.5263	Boot318	0.132291
MI	24.5263	Boot318	0.0898802
OM	24.5263	Boot318	0.121336
PK	24.5263	Boot318	0.12123
SI	24.5263	Boot318	0.118657
GC	24.5263	Boot319	0.104279
HD	24.5263	Boot319	0.125824
MI	24.5263	Boot319	0.0948423
OM	24.5263	Boot319	0.108868
PK	24.5263	Boot319	0.112808
SI	24.5263	Boot319	0.106013
GC	24.5263	Boot320	0.147241
HD	24.5263	Boot320	0.149359
MI	24.5263	Boot320	0.0817835
OM	24.5263	Boot320	0.1497
PK	24.5263	Boot320	0.164655
SI	24.5263	Boot320	0.147241
GC	24.5263	Boot321	0.115644
HD	24.5263	Boot321	0.146972
MI	24.5263	Boot321	0.098528
OM	24.5263	Boot321	0.122121
PK	24.5263	Boot321	0.141529
SI	24.5263	Boot321	0.127731
GC	24.5263	Boot322	0.111116
HD	24.5263	Boot322	0.13864
MI	24.5263	Boot322	0.0960988
OM	24.5263	Boot322	0.119818
PK	24.5263	Boot322	0.1249
SI	24.5263	Boot322	0.111116
GC	24.5263	Boot323	0.119318
HD	24.5263	Boot323	0.140324
MI	24.5263	Boot323	0.0997931
OM	24.5263	Boot323	0.124306
PK	24.5263	Boot323	0.122517
SI	24.5263	Boot323	0.119318
GC	24.5263	Boot324	0.106096
HD	24.5263	Boot324	0.127636
MI	24.5263	Boot324	0.0934806
OM	24.5263	Boot324	0.115009
PK	24.5263	Boot324	0.113678
SI	24.5263	Boot324	0.112023
GC	24.5263	Boot325	0.111955
HD	24.5263	Boot325	0.14398
MI	24.5263	Boot325	0.0945539
OM	24.5263	Boot325	0.118604
PK	24.5263	Boot325	0.123174
SI	24.5263	Boot325	0.12375
GC	24.5263	Boot326	0.126024
HD	24.5263	Boot326	0.15049
MI	24.5263	Boot326	0.0958424
OM	24.5263	Boot326	0.130718
PK	24.5263	Boot326	0.136368
SI	24.5263	Boot326	0.126024
GC	24.5263	Boot327	0.136195
HD	24.5263	Boot327	0.142457
MI	24.5263	Boot327	0.098547
OM	24.5263	Boot327	0.140525
PK	24.5263	Boot327	0.139182
SI	24.5263	Boot327	0.136195
GC	24.5263	Boot328	0.119508
HD	24.5263	Boot328	0.147408
MI	24.5263	Boot328	0.0960522
OM	24.5263	Boot328	0.118221
PK	24.5263	Boot328	0.139123
SI	24.5263	Boot328	0.122385
GC	24.5263	Boot329	0.121018
HD	24.5263	Boot329	0.140524
MI	24.5263	Boot329	0.0966547
OM	24.5263	Boot329	0.122901
PK	24.5263	Boot329	0.131317
SI	24.5263	Boot329	0.123009
GC	24.5263	Boot330	0.11936
HD	24.5263	Boot330	0.138484
MI	24.5263	Boot330	0.0876097
OM	24.5263	Boot330	0.122608
PK	24.5263	Boot330	0.130895
SI	24.5263	Boot330	0.121897
GC	24.5263	Boot331	0.116549
HD	24.5263	Boot331	0.139463
MI	24.5263	Boot331	0.0962946
OM	24.5263	Boot331	0.123928
PK	24.5263	Boot331	0.115875
SI	24.5263	Boot331	0.116549
GC	24.5263	Boot332	0.105185
HD	24.5263	Boot332	0.132953
MI	24.5263	Boot332	0.08982
OM	24.5263	Boot332	0.117857
PK	24.5263	Boot332	0.113111
SI	24.5263	Boot332	0.110189
GC	24.5263	Boot333	0.111919
HD	24.5263	Boot333	0.133536
MI	24.5263	Boot333	0.09253
OM	24.5263	Boot333	0.125269
PK	24.5263	Boot333	0.123849
SI	24.5263	Boot333	0.111919
GC	24.5263	Boot334	0.117124
[truncated: 4,001 more rows]

[truncated: 17 more sheets: Supplementary Figure 1c, Supplementary Figure 1d, Supplementary Figure 1e, Supplementary Figure 1f, Supplementary Figure 2a, Supplementary Figure 2b, Supplementary Figure 2c, Supplementary Figure 2d, Supplementary Figure 2e, Supplementary Figure 2f, Supplementary Figure 3a, Supplementary Figure 3b, Supplementary Figure 3c, Supplementary Figure 3d, Supplementary Figure 3e, Supplementary Figure 3f, Supplementary Figure 6]
